# Supplementary material for: Acceptability, feasibility and appropriateness of intensified health education, SMS/phone tracing and transport reimbursement for uptake of voluntary medical male circumcision in a sexually transmitted infections clinic in Malawi: A mixed methods study
Source: PLoS One. 2025 Jan 24;20(1):e0301952. doi: 10.1371/journal.pone.0301952 (PMC11760565; doi:10.1371/journal.pone.0301952)
Supplement: S1 Data — (ZIP) [file pone.0301952.s004.zip]

Archive with 58 entries (53 files):
- Qualitative data/
- __MACOSX/._Qualitative data
- Qualitative data/Baseline FGD Transcripts/
- __MACOSX/Qualitative data/._Baseline FGD Transcripts
- Qualitative data/.DS_Store
- __MACOSX/Qualitative data/._.DS_Store
- Qualitative data/Endline FGD Transcripts/
- __MACOSX/Qualitative data/._Endline FGD Transcripts
- Qualitative data/Endline IDI Transcripts/
- __MACOSX/Qualitative data/._Endline IDI Transcripts
- Qualitative data/Baseline IDI Transcripts/
- __MACOSX/Qualitative data/._Baseline IDI Transcripts
- Qualitative data/Baseline FGD Transcripts/FGD1_Transcript.docx
- __MACOSX/Qualitative data/Baseline FGD Transcripts/._FGD1_Transcript.docx
- Qualitative data/Baseline FGD Transcripts/FGD2_Transcript.docx
- __MACOSX/Qualitative data/Baseline FGD Transcripts/._FGD2_Transcript.docx
- Qualitative data/Endline FGD Transcripts/.DS_Store
- __MACOSX/Qualitative data/Endline FGD Transcripts/._.DS_Store
- Qualitative data/Endline FGD Transcripts/FGD4_Transcript.docx
- __MACOSX/Qualitative data/Endline FGD Transcripts/._FGD4_Transcript.docx
- Qualitative data/Endline FGD Transcripts/FGD3_Transcript.docx
- __MACOSX/Qualitative data/Endline FGD Transcripts/._FGD3_Transcript.docx
- Qualitative data/Endline IDI Transcripts/Transcript 13.docx
- __MACOSX/Qualitative data/Endline IDI Transcripts/._Transcript 13.docx
- Qualitative data/Endline IDI Transcripts/Transcript 12.docx
- __MACOSX/Qualitative data/Endline IDI Transcripts/._Transcript 12.docx
- Qualitative data/Endline IDI Transcripts/Transcript 14.docx
- __MACOSX/Qualitative data/Endline IDI Transcripts/._Transcript 14.docx
- Qualitative data/Endline IDI Transcripts/Transcipt 15.docx
- __MACOSX/Qualitative data/Endline IDI Transcripts/._Transcipt 15.docx
- Qualitative data/Endline IDI Transcripts/Transcript 17.docx
- __MACOSX/Qualitative data/Endline IDI Transcripts/._Transcript 17.docx
- Qualitative data/Endline IDI Transcripts/Transcript 16.docx
- __MACOSX/Qualitative data/Endline IDI Transcripts/._Transcript 16.docx
- Qualitative data/Endline IDI Transcripts/Transcript 11.docx
- __MACOSX/Qualitative data/Endline IDI Transcripts/._Transcript 11.docx
- Qualitative data/Baseline IDI Transcripts/Transcript 1.docx
- __MACOSX/Qualitative data/Baseline IDI Transcripts/._Transcript 1.docx
- Qualitative data/Baseline IDI Transcripts/.DS_Store
- __MACOSX/Qualitative data/Baseline IDI Transcripts/._.DS_Store
- Qualitative data/Baseline IDI Transcripts/Transcript 6.docx
- __MACOSX/Qualitative data/Baseline IDI Transcripts/._Transcript 6.docx
- Qualitative data/Baseline IDI Transcripts/Transcript 7.docx
- __MACOSX/Qualitative data/Baseline IDI Transcripts/._Transcript 7.docx
- Qualitative data/Baseline IDI Transcripts/Transcript 4.docx
- __MACOSX/Qualitative data/Baseline IDI Transcripts/._Transcript 4.docx
- Qualitative data/Baseline IDI Transcripts/Transcript 8.docx
- __MACOSX/Qualitative data/Baseline IDI Transcripts/._Transcript 8.docx
- Qualitative data/Baseline IDI Transcripts/Transcript 9.docx
- __MACOSX/Qualitative data/Baseline IDI Transcripts/._Transcript 9.docx
- Qualitative data/Baseline IDI Transcripts/Transcript 5.docx
- __MACOSX/Qualitative data/Baseline IDI Transcripts/._Transcript 5.docx
- Qualitative data/Baseline IDI Transcripts/Transcript 2.docx
- __MACOSX/Qualitative data/Baseline IDI Transcripts/._Transcript 2.docx
- Qualitative data/Baseline IDI Transcripts/Transcript 3.docx
- __MACOSX/Qualitative data/Baseline IDI Transcripts/._Transcript 3.docx
- Qualitative data/Baseline IDI Transcripts/Transcript 10.docx
- __MACOSX/Qualitative data/Baseline IDI Transcripts/._Transcript 10.docx
