# Supplementary material for: Acceptability, feasibility and appropriateness of intensified health education, SMS/phone tracing and transport reimbursement for uptake of voluntary medical male circumcision in a sexually transmitted infections clinic in Malawi: A mixed methods study
Source: PLoS One. 2025 Jan 24;20(1):e0301952. doi: 10.1371/journal.pone.0301952 (PMC11760565; doi:10.1371/journal.pone.0301952)
Supplement: S2 Data — (ZIP) [file pone.0301952.s005.zip]

Archive with 4 entries (4 files):
- Demographic and Clinical data.xlsx
- __MACOSX/._Demographic and Clinical data.xlsx
- Survey data.docx
- __MACOSX/._Survey data.docx
