# Supplementary material for: Acceptability, feasibility and appropriateness of intensified health education, SMS/phone tracing and transport reimbursement for uptake of voluntary medical male circumcision in a sexually transmitted infections clinic in Malawi: A mixed methods study
Source: PLoS One. 2025 Jan 24;20(1):e0301952. doi: 10.1371/journal.pone.0301952 (PMC11760565; doi:10.1371/journal.pone.0301952)
Supplement: S2 Data — (ZIP) [file pone.0301952.s005.zip › Demographic and Clinical data.xlsx]

## Sheet: Demog- ALL
DOB	Education	Maritalstatus	area	Electricity	water		EntryInitials	EntryDate	Month1	Date1	BiometricData
1993	Primary	Single	22	No	No
1994	Primary	Married	36	No	No
1993	Primary	Married	MCHEZI	No	No
1998	Primary	Married	MCHEZI	No	No
1995	Secondary	Married	MCHEZI	No	No
1996	Secondary	Single	46	No	Yes
1995	Secondary	Married	MTSILIZA	Yes	No
1980	Primary	Married	46	No	No
1981	None	Married	CHINSAPO	No	No
1983	Primary	Married	MTSILIZA	No	No
2009	Secondary	Single	12	Yes	Yes
1997	>Secondary	Married	BIWI	Yes	Yes
1952	Primary	Married	MCHEZI	No	No
2001	None	Single	24	No	No
1988	Secondary	Married	CHINSAPO	Yes	Yes
1995	Primary	Married	MTANDIRE	No	No
1988	Secondary	Married	36	No	No
1988	Primary	Married	6	No	No
1994	Primary	Married	6	No	Yes
1998	Primary	Married	CHIGWILIZANO	No	No
1983	None	Married	LIKUNI	Yes	Yes
1980	Primary	Single	10	Yes	Yes
1996	Primary	Married	24	No	No
1978	Primary	Married	KAUMA	Yes	No
2001	Secondary	Single	MTANDIRE	Yes	Yes
1987	Secondary	Married	44	No	No
1993	Primary	Married	49	No	No
1995	Primary	Single	CHIMPHANGU	No	No
1995	Secondary	Married	CHINSAPO	No	No
1998	Primary	Married	25	Yes	Yes
2018	None	Single	CHINSAPO	No	No
2000	Primary	Married	CHINSAPO	No	No
1982	Primary	Married	25	No	No
1979	Primary	Married	MKODOLA	No	No
1987	Primary	Single	49	No	Yes
1996	Secondary	Single	MTANDIRE	No	No
1995	Primary	Married	36	No	No
2000	>Secondary	Single	FALLS	Yes	Yes
2002	Secondary	Single	MULEKE	Yes	Yes
1992	Secondary	Single	CHINSAPO	No	No
1983	Primary	Married	KAPHIRI	No	No
1984	Primary	Married	CHINSAPO	No	No
1987	Primary	Married	CHILUMBA	No	No
2001	Secondary	Single	31	Yes	No
1997	Primary	Married	46	Yes	No
2001	Secondary	Single	36	Yes	No
2000	Secondary	Single	MLANGALI	Yes	Yes
1994	>Secondary	Single	3	Yes	Yes
1989	Secondary	Married	24	No	No
1991	Primary	Married	36	No	No
1983	Secondary	Married	CHINSAPO	Yes	Yes
1997	Primary	Married	36	No	No
1995	Primary	Married	NRC	No	No
1989	Secondary	Married	NGOMA	No	No
2000	None	Single	23	Yes	Yes
2002	Primary	Single	46	No	No
1989	Secondary	Married	24	No	No
1991	Primary	Married	24	No	No
1995	Primary	Divorced	KAPHIRI	No	No
1984	Primary	Married	SOLOMON	No	No
1997	Secondary	Married	36	No	No
1994	Primary	Married	22	No	No
1992	None	Married	22	No	No
1992	Secondary	Married	49	No	No
1997	Primary	Single	MTSILIZA	No	No
1998	Secondary	Single	CHINSAPO	No
1973	>Secondary	Married	22	Yes	Yes
1982	Primary	Married	MTSLIZA	No	No
1995	Primary	Married	36	No	No
1982	Primary	Single	25	No	No
1978	Primary	Married	36	No	No
1999	Secondary	Single	CHINSAPO	No	No
1977	Secondary	Married	24	Yes	Yes
1996	>Secondary	Single	NJERWA	Yes	Yes
1984	Secondary	Divorced	CHINSAPO	No	No
1999	Secondary	Single	CHITIPI	Yes	Yes
1984	Primary	Married	CHIGWIRIZANO	No	Yes
1998	Secondary	Single	CHIGWILIZANO	No	No
1993	Secondary	Married	24	No	No
1991	Secondary	Married	38	No	No
1991	>Secondary	Married	MTSILIZA	Yes	Yes
1993	Secondary	Married	36	No	Yes
1997	Secondary	Married	50	Yes	Yes
1995	>Secondary	Married	MTANDIRE	No	No
2001	Primary	Married	MTSILIZA	No	No
1992	Secondary	Married	MTSILIZA	No	No
1996	Secondary	Married	KAPHIRI	No	No
1985	Secondary	Single	KAUMA	No	No
1993	Primary	Married	LEMWE	No	No
2003	Primary	Widowed	CHADZA	No	No
1985	Primary	Married	MCHITANJIRU	No	No
1997	Secondary	Married	MCHITANJIRU	No	No
1973	Primary	Married	MWASE	No	No
1994	Secondary	Single	22	No	Yes
1982	None	Married	CHINSAPO	No	No
1995	Primary	Married	CHINSAPO	No	No
1981	Primary	Married	47	No	No
1989	Secondary	Married	24	Yes	Yes
1979	>Secondary	Married	CHINSAPO	Yes	Yes
1993	Secondary	Married	KAUMA	No	Yes
1997	Primary	Single	MTSILIZA	No	No
1990	Primary	Married	CHINSAPO	No	No
1990	>Secondary	Single	LIKUNI	No	No
1995	Secondary	Married	36	No	No
1997	Primary	Married	25	No	No
1977	None	Married	CHADZA	No
1988	Secondary	Married	MTSILIZA	Yes	Yes
1990	Secondary	Single	23	No	No
1975	None	Married	CHIGWILIZANO	No
1988	Secondary	Married	24	No	No
1985	Secondary	Married	3	No	No
1987	Secondary	Single	KABUDULA	No	No
1978	Secondary	Single	36	No	Yes
1999	Primary	Single	36	No	No
1998	Primary	Single	36	No	No
1980	None	Married	36	Yes	Yes
1974	Primary	Married	MCHITANJIRA	Yes	Yes
1977	Primary	Married	CHILOWA	No	No
2016	None	Single	36	No	No
1991	Primary	Single	KAPHIRI	No	No
1985	Primary	Married	KAPHIRI	Yes	No
1996	Secondary	Single	50	Yes	Yes
1988	None	Married	36	No	No
1993	Primary	Married	NJERWA	No	No
1997	None	Married	NJERWA	No	No
1983	Primary	Married	NJERWA	No	Yes
1982	None	Married	23	No	No
1999	Primary	Single	PIASAN	No	No
1997	Primary	Married	MTANDIRE	No	No
1991	Secondary	Married	MTANDIRE	No	No
1998	Secondary	Married	KAUMA	No	No
1971	Secondary	Married	CHINSAPO 1	Yes	Yes
1999	Secondary	Single	MTANDIRE	No	No
1999	Secondary	Married	NANJIRI	No	No
1986	Secondary	Married	BIWI	No	No
1983	Secondary	Married	BIWI	No	Yes
1988	None	Married	36	No	No
1994	Secondary	Married	24	No	No
2003	Primary	Married	CHINSAPO	No	No
1999	Primary	Married	CHINSAPO	No	No
1990	Primary	Married	CHINSAPO	Yes	No
1987	Primary	Married	CHINSAPO	Yes	No
1975	Secondary	Married	LIKUNI	Yes	Yes
1996	Secondary	Married	CHINSAPO	No	Yes
1989	Secondary	Married	41	Yes	Yes
1989	>Secondary	Married	FALLS	Yes	Yes
1990	Secondary	Single	BULUZI	No	No
1987	Secondary	Married	CHINSAPO	No	Yes
1989	Primary	Married	MALILI	No	No
1992	None	Married	38	No	No
1982	Secondary	Married	24	No	No
1978	Primary	Married	KAOCHE	No	No
1991	Primary	Married	MALILI	No	No
1984	Secondary	Divorced	36	No	Yes
1996	>Secondary	Single	47	Yes	Yes
1994	Primary	Married	NANJIRI	Yes	Yes
1948	Secondary	Married	CHINSAPO	Yes	Yes
1997	Secondary	Married	CHINSAPO	Yes	Yes
1994	Secondary	Single	FALLS	Yes	Yes
1994	Secondary	Married	24	Yes	Yes
1974	Primary	Married	CHIGWILIZANO	No	No
1999	Secondary	Single	CHINSAPO	Yes	Yes
1985	Primary	Married	MTSILIZA	No	No
1994	Primary	Married	24	No	No
1978	Secondary	Married	LIKUNI	No	No
2000	Primary	Married	38	No	No
1987	Primary	Married	36	No	No
1978	None	Married	36	No	No
1993	Primary	Married	CHILINDE	Yes	Yes
1960	Primary	Married	24	No	No
1997	>Secondary	Single	36	Yes	Yes
1982	Primary	Married	PEARSON	Yes	Yes
1988	Secondary	Single	CHINSAPO	No	No
1945	Primary	Married	KAUMA	No	No
1994	Secondary	Married	CHINSAPO	No	No
1994	Secondary	Married	36	No	Yes
1998	Primary	Married	MTSILIZA	No	No
1986	Secondary	Married	MTSILIZA	No	No
1978	Secondary	Married	25	Yes	Yes
1982	Primary	Married	24	No	No
1986	Primary	Married	36	Yes	No
1998	Secondary	Single	36	Yes	Yes
1994	>Secondary	Single	KAWALE	Yes	Yes
1998	Primary	Single	KAP[HIRI	Yes	Yes
1990	Secondary	Single	CHINSAPO	Yes	Yes
1996	Secondary	Single	MGONA	Yes	Yes
1980	None	Divorced	36	No	No
1984	None	Married	43	No	No
1996	Secondary	Married	24	Yes	Yes
1982	Primary	Married	56	No	No
1996	Primary	Married	CHINSAPO	Yes	Yes
1998	Secondary	Single	MTANDIRE	Yes	Yes
2003	Primary	Single	CHIUZIRA	No	No
1994	Secondary	Single	22	Yes	Yes
1996	Secondary	Married	NJERWA	No	No
2000	Secondary	Single	56	No	No
1977	Secondary	Married	KAUMA	No	No
1988	Secondary	Married	23	Yes	Yes
1991	Secondary	Married	24	Yes	Yes
1992	Secondary	Married	chinsapo	No	No
1984	Secondary	Married	KAUMA	Yes	Yes
1983	Secondary	Married	24	No	No
1996	Primary	Married	24	No	No
1997	>Secondary	Single	24	Yes	Yes
1998	Secondary	Single	CHINSAPO	No	No
1989	Primary	Married	CHILOTA	Yes	Yes
1996	>Secondary	Single	36	Yes	Yes
1993	Secondary	Married	36	Yes	Yes
1992	Primary	Married	KAWALE2	Yes	No
1987	Primary	Single	36	No	No
1991	Secondary	Married	46	No	No
1982	Secondary	Married	49	No	No
1994	Secondary	Single	50	No	Yes
1961	Secondary	Married	MGONA	No	No
2003	Primary	Single	CHINSAPO	No	No
1993	Secondary	Married	MTANDIRE	Yes	Yes
1996	>Secondary	Single	25	Yes	Yes
1991	Secondary	Married	36	Yes	Yes
1990	>Secondary	Single	MTANDIRE	Yes	Yes
1986	>Secondary	Married	AREA 23	Yes	Yes
1998	Secondary	Married	8	Yes	Yes
1994	Primary	Married	CHITHUMBA	No	No
1997	Primary	Married	KATONDO	No	No
1997	Primary	Married	CHINSAPO	Yes	Yes
1999	Secondary	Single	KALIYEKA	No	No
1982	Secondary	Married	MTANDIRE	Yes	No
1994	Secondary	Single	CHINSAPO	Yes	Yes
2005	Primary	Single	36	No	No
1986	Secondary	Married	49	Yes	Yes
1992	Secondary	Married	56	No	No
1981	Secondary	Married	MCHESI	Yes	Yes
2018	None	Single	56	No	No
1981	Secondary	Married	23	No	No
1972	Primary	Married	36	No	No
1987	Secondary	Married	KAPHIRI	Yes	Yes
1992	>Secondary	Married	KAPHIRI	Yes	Yes
2001	Secondary	Single	36	No	No
1989	Secondary	Single	49	Yes	Yes
1981	Secondary	Married	MTSILIZA	Yes	Yes
1998	Secondary	Single	36	No	No
1993	Secondary	Married	24	No	No
1980	Secondary	Married	MTSILIZA	Yes	No
2000	Secondary	Single	18	No	No
1995	Secondary	Single	CHINSAPO	No	No
1985	Primary	Married	KAUMA	No	No
1998	Primary	Married	36	Yes	Yes
2000	Secondary	Single	FALLS	Yes	Yes
1991	Primary	Married	36	No	No
1977	Secondary	Single	43	No	No
1975	>Secondary	Married	KAVCHENGA	Yes	Yes
1989	Secondary	Married	NATHENJE	No	No
1974	Primary	Married	KAUMA	No	No
1981	>Secondary	Married	23	Yes	Yes
1976	Primary	Married	24	No	No
1996	Secondary	Single	KAUMA	No	No
1998	Secondary	Married	CHINSAPO	No	No
1994	Secondary	Married	MCHESI	No	No
1992	Secondary	Married	MTSILIZA	No	No
1998	Secondary	Single	22	No	No
1980	Secondary	Married	BUNDA	No	No
1995	Secondary	Married	36	No	Yes
1986	Primary	Married	24	No	No
1972	None	Married	CHIPONDA	No	No
	Secondary	Single	CHINSAPO	Yes	Yes
1990	>Secondary	Single	18	Yes	Yes
1981	Secondary	Married	38	No	No
1977	Secondary	Married	38	No	No
1997	Secondary	Single	22	No	No
1999	Secondary	Single	CHIINSAPO	Yes	Yes
2000	Primary	Single	NYAMA	No	No
1990	Secondary	Married	MTSILIZA	Yes	Yes
1991	None	Married	36	No	No
1994	Secondary	Single	36	No	No
1988	Primary	Married	CHINSAPO	Yes	Yes
1975	Secondary	Divorced	36	No	No
1976	Primary	Married	36	No	No
2015	None	Single	23	Yes	Yes
1981	Primary	Married	CHINSAPO	No	No
1983	Secondary	Single	22	Yes	Yes
1997	Secondary	Married	25	Yes	Yes
1990	Secondary	Married	49	No	Yes
2000	Primary	Single	2000	No	No
1997	Secondary	Single	CHIGWILIZANO	Yes	Yes
1983	Primary	Single	36	No	Yes
1995	Primary	Married	CHINSAPO	Yes	Yes
1980	Secondary	Married	MTSILIZA	No	No
1990	Secondary	Married	CHINSAPO	Yes	Yes
1993	Primary	Married	MZAMBO	No	No
1988	Primary	Married	MZAMBO	No	No
1996	None	Married	CHIGWILIZANO	No	No
1986	None	Married	CHIGWILIZANO	No	No
1979	Primary	Married	MTANDIRE	No	No
1993	Primary	Single	23	No	No
2000	Secondary	Married	20	No	Yes
1989	Secondary	Married	36	No	No
1996	None	Married	SENTI	No	No
1990	Secondary	Married	CHILINDE	Yes	Yes
1982	Secondary	Married	36	No	No
2000	Secondary	Married	36	Yes	No
1994	Secondary	Single	mchsai	No	No
1988	Secondary	Single	36	Yes	Yes
1996	>Secondary	Single	24	Yes	Yes
1993	Primary	Married	KANGOMA	No	No
1996	Secondary	Single	MTSILIZA	No	No
1996	Primary	Married	36	No	No
1992	Primary	Married	ZAMKUTU	No	No
1975	Secondary	Married	44	YY
1991	Primary	Divorced	MTSILIZA	No	No
2001	Secondary	Single	LIKUNI	No	No
1994	Secondary	Married	CHISALEKA	No	Yes
1997	Primary	Married	36	No	No
1995	Primary	Married	24	No	No
1997	Secondary	Married	CHINSAPO	No	Yes
1993	Secondary	Single	FALLS	Yes	Yes
2000	Secondary	Single	KAWALE	Yes	Yes
1993	Secondary	Married	24	No	No
1987	>Secondary	Married	49	Yes	Yes
1992	Secondary	Single	36	No	Yes
1980	Primary	Divorced	MTIMBIRI	No	No
1986	Secondary	Married	24	Yes
1986	Primary	Married	TSABANGO	No	No
1983	Secondary	Married	49	Yes	Yes
2003	None	Single	25	No	No
1997	Primary	Married	CHINSAPO	Yes	Yes
1993	Secondary	Single	NJERWA	No	No
1982	Primary	Single	36	No	No
1989	Secondary	Married	24	No	Yes
1996	Secondary	Married	CHINSAPO	Yes	Yes
1998	Secondary	Married	36	No	No
1993	Secondary	Single	36	Yes	Yes
1996	Primary	Single	8	No	No
1995	Secondary	Married	25	Yes	Yes
1983	Primary	Married	NTCHETCHE	No	No
1981	Primary	Married	56	No	No
1971	Primary	Married	38	No	No
1986	None	Married	24	No
1982	None	Married	36	No	No
1991	Primary	Married	36	No	Yes
1982	Secondary	Married	36	Yes	Yes
1986	Primary	Married	PHERENI	No	No
1994	Secondary	Single	36	No	No
1996	>Secondary	Single	18	Yes	Yes
1992	Primary	Married	CHINSAPO	Yes	Yes
1999	Primary	Single	MCHESI	Yes	Yes
2000	Secondary	Single	36	Yes	Yes
1993	Primary	Married	MTANDIRE	No	No
1994	Primary	Married	CHINSAPO	Yes	Yes
1998	Secondary	Married	CHINSAPO	Yes	Yes
1992	Primary	Single	CHINSAPO	No	No
1997	Primary	Married	CHINSAPO	Yes	Yes
1985	Primary	Married	MITUNDU	No	No
1981	None	Married	DZALANYAMA	No	Yes
1987	Primary	Married	36	No	No
1992	Primary	Single	36	No	No
2002	Secondary	Single	CHILINDE	Yes	Yes
1982	Primary	Single	36	No	No
1997	Primary	Married	CHINSAPO	No	No
1991	Primary	Single	36	Yes	Yes
1987	Primary	Married	23	Yes	Yes
2000	Secondary	Single	MTSILIZA	Yes	No
1987	Secondary	Married	24	Yes	Yes
1998	Secondary	Married	MTSILIZA	Yes	Yes
1985	None	Married	CHIGWILIZANO	No	No
1996	Secondary	Married	36	No	No
1995	Secondary	Married	CHILINDE	Yes	Yes
2000	Secondary	Married	3	Yes	Yes
1996	Secondary	Married	3	Yes	Yes
1970	Primary	Divorced	CHINSAPO	No	No
2000	Primary	Married	36	Yes	No
1982	Primary	Married	MBAVI	No	Yes
2000	Secondary	Married	CHINSAPO	Yes	Yes
1994	Secondary	Divorced	36	Yes	Yes
1992	Primary	Married	MAYANI	No	No
1973	Primary	Married	KACHIWANDA	No	No
1983	Secondary	Married	CHINSAPO	Yes	Yes
1974	Secondary	Married	CHINSAPO	Yes	Yes
1991	Primary	Married	36	No	No
2013	Primary	Single	46	Yes	Yes
1991	Primary	Married	MCHESI	No	No
1992	Secondary	Married	49	No	Yes
1964	Primary	Married	36	No	No
1981	None	Married	36	No	No
1977	Secondary	Married	CHINSAPO	Yes	Yes
2013	Primary	Single	36	Yes	Yes
1994	Secondary	Married	CHINSAPO	No	No
1999	Primary	Single	TANGA	No	No
1995	Primary	Married	24	No	No
1994	Primary	Married	46	No	No
1998	Primary	Married	MANDALA	No	No
1994	Secondary	Married	36	Yes	Yes
1987	None	Married	36	No	No
1982	Primary	Married	CHIMWALA	No	No
1995	Secondary	Single	CHINSAPO	Yes	Yes
1999	>Secondary	ms	49	Yes	Yes
1992	Secondary	Married	CHINSAPO	Yes	Yes
1997	Primary	Married	MTSILIZA	No	Yes
2000	>Secondary	Single	24	Yes	Yes
1992	Primary	Married	BULUZI	No	No
1978	Primary	Married	36	No	No
1997	Secondary	Married	21	Yes	Yes
1992	>Secondary	Single	49	Yes	Yes
1992	Secondary	Single	36	No	No
1997	Secondary	Single	36	Yes	Yes
1993	Secondary	Married	47	Yes	Yes
1995	Secondary	Single	CHINSAPO	No	No
1991	Secondary	Single	36	Yes	Yes
1990	>Secondary	Divorced	24	No	Yes
1989	Secondary	Married	25	Yes	Yes
1999	Primary	Married	24	No	No
1984	Secondary	Married	44	No	No
1995	Secondary	Married	KAUMA	No	No
1992	None	Married	BYPASS	No	No
1993	Primary	Married	BYPASS	No	No
1992	Secondary	Single	22	No	No
1992	None	Married	CHIUZIRA	No	No
1980	None	Married	CHIGWILIZANO	No	No
1994	Secondary	Single	CHIMWALA	Yes	Yes
1996	Primary	Single	MALILI	No	No
2001	Primary	Married	36	No	No
1983	Primary	Married	44	No	No
1983	Primary	Married	6 MILES	No	No
1974	None	Divorced	CHIWOKO	No
2000	Secondary	Single	22	No	No
1998	>Secondary	Single	CHITIPI	Yes	Yes
2000	Primary	Single	24	Yes	No
1994	Primary	Single	AIRWING	No	No
1998	Secondary	Married	KAUMA	No	No
1993	Primary	Single	6 MILES	No	No
1978	Secondary	Married	MTSILIZA	No	Yes
1984	Secondary	Married	38	No	No
1999	Secondary	Single	47	Yes	Yes
1993	Secondary	Married	36	Yes	Yes
2015	Primary	Single	CHINSAPO	Yes	Yes
2004	Primary	Married	SATHE	No	No
1993	Primary	Married	CHIUZIRA	No	No
2000	Secondary	Single	36	No	No
1974	None	Married	49	Yes	Yes
1953	Primary	Married	36	No	No
1998	Secondary	Single	24	No	No
1995	Primary	Married	24	No	No
1996	Secondary	Married	LIKUNI	Yes	Yes
1979	Primary	Married	LIKUNI	No	No
1971	None	Married	36	No	No
1996	None	Married	MTANDIRE	Yes	Yes
1988	Primary	Married	36	No	Yes
1980	Secondary	Married	CHINSAPO	Yes	Yes
1999	Secondary	Single	MCHESI	Yes	Yes
1993	Secondary	Single	36	No	No
1997	Primary	Married	36	No	No
1994	Primary	Married	CHINSAPO	No	No
1994	Secondary	Married	23	Yes	No
1987	Primary	Single	36	No	No
1992	Secondary	Single	36	No	No
1990	Primary	Married	36	No	No
1997	Secondary	Single	CHINSAPO	No	No
1989	Secondary	Married	24	No	No
1981	Secondary	Married	25	No	Yes
1976	Secondary	Married	30	Yes	Yes
1976	Primary	Married	CHIGWILIZANO	No	No
1997	Secondary	Single	CHINSAPO1	No	No
1986	Secondary	Married	24	Yes	Yes
1996	Secondary	Married	KALIYEKA	No	Yes
1994	Secondary	Single	36	Yes	Yes
1990	Secondary	Married	36	No	No
1996	Secondary	Married	44	No	Yes
1994	Primary	Married	CHINSAPO	Yes	Yes
1994	Primary	Single	36	Yes	Yes
1988	Primary	Married	18	Yes	Yes
1987	Secondary	Single	CHIGWIRIZANO	Yes	Yes
1993	Secondary	Single	22	No	No
1992	Primary	Single	36	Yes	Yes
1998	Primary	Married	36	No	No
1977	Primary	Married	46	No	Yes
1995	Secondary	Single	25	Yes	Yes
1991	Primary	Single	46	No	No
1996	Secondary	Married	50	Yes	Yes
1992	Primary	Married	36	No	Yes
2000	Primary	Married	23	No	No
1990	None	Divorced	36	No	No
1991	Primary	Married	18	No	No
1979	Primary	Married	KAUMA	No	No
1990	Secondary	Divorced	38	No	No
1985	Secondary	Married	3	Yes	Yes
1983	>Secondary	Married	BIWI	Yes	Yes
1985	Primary	Married	MTANDIRE	No	No
1992	Secondary	Married	36	Yes	Yes
1981	Secondary	Married	36	No	No
2003	Primary	Married	MTSILIZA	Yes	No
2000	Secondary	Married	36	Yes	Yes
1980	Primary	Divorced	36	Yes
1997	Primary	Married	CHINSAPO	No	No
1995	Secondary	Single	CHINSAPO	Yes	Yes
1992	Secondary	Single	24	Yes	Yes
1999	Secondary	Single	22	No	No
1973	Primary	Married	24	No	No
1998	Secondary	Married	LIKUNI	Yes	No
1977	Primary	Married	BULUZI	No	No
1981	None	Married	36	No	No
1991	Secondary	Married	24	Yes	No
1999	Secondary	Married	NJERWA	No	No
1986	Primary	Married	KAUMA	No	No
1995	Primary	Married	CHINSAPO	No	No
1974	Secondary	Married	NJEWA	No	Yes
2004	Primary	Single	38	No	No
1994	Secondary	Widowed	MTSIRIZA	No	No
1974	Primary	Married	CHINSAPO	No	No
1990	Secondary	Single	CHINSAPO2	No	No
2003	Primary	Single	MCHESI	Yes	Yes
1979	Primary	Divorced	NATHENJE	No	No
1982	Primary	Married	CHIMUTU	No	No
1989	Secondary	Married	2	Yes	Yes
1974	Primary	Divorced	MCHESI	No	No
1988	Secondary	Married	50	Yes	Yes
1997	Secondary	Single	CHINSAPO	Yes	Yes
1994	Secondary	Married	36	Yes	Yes
1980	Primary	Married	36	No	No
1988	Secondary	Married	36	No	No
1981	Secondary	Single	23	No	No
1993	Secondary	Married	47	Yes	Yes
1999	Secondary	Single	CHINSAPO	Yes	No
1990	None	Married	46	No	No
1993	Primary	Married	PIYASAN	No	No
1977	Primary	Married	MTSILIZA	No	No
1993	Secondary	Single	CHINSAPO	Yes	Yes
1983	Secondary	Married	MNCHESI	Yes	Yes
1992	Secondary	Married	36	Yes	No
1992	Primary	Married	36	No	No
1986	Secondary	Married	CHINSAPO	Yes	Yes
1987	Secondary	Married	36	Yes	No
1985	Primary	Married	CHINSAPO	No	No
1973	Primary	Married	36	No	No
1990	Secondary	Single	KAPHIRI	No	No
1983	Primary	Married	MG0NA	No	No
1984	Secondary	Single	KAPHIRI	No	No
2000	Secondary	Single	24	No	No
1999	Primary	Married	ZAMKUTU	No	No
1990	Secondary	Married	MTSIRIZA	Yes	No
1994	Primary	Married	MTSIRIZA	Yes	No
1991	Primary	Married	44	No	No
1997	Primary	Single	MTANDIRE	No	No
1994	Primary	Single	MTANDIRE	No	No
1993	Secondary	Married	23	Yes	No
1994	Secondary	Married	36	Yes	No
1993	Primary	Married	23	No	Yes
1997	Primary	Married	23	No	Yes
1995	Secondary	Single	44	No	No
2000	Secondary	Married	23	No	Yes
1993	>Secondary	Married	47	Yes	Yes
1996	Secondary	Married	CHITEDZE	No	No
1993	Primary	Married	CHINSAPO	No	No
2001	Secondary	Married	CHITEDZE	No	No
1971	Primary	Married	KALIEKA	Yes	Yes
2003	Secondary	Single	36	Yes	Yes
1989	Secondary	Married	CHINSAPO	No	Yes
1956	None	Married	CENT	No	No
1997	Primary	Single	KAWALE	Yes	Yes
1966	Secondary	Married	23	Yes	Yes
2001	Secondary	Married	36	No	No
1998	Secondary	Married	36	No	No
1994	Primary	Married	MTANDIRE	No	No
1997	Secondary	Single	KAWALE	Yes	Yes
1998	Primary	Married	MTANDIRE	No	No
1994	Secondary	Single	MCHESI	No	No
1978	Primary	Married	24	No	No
1995	Secondary	Married	MTSIRIZA	No	No
1995	Secondary	Married	NATHENJE	No	No
1995	Secondary	Divorced	CHINSAPO	Yes	Yes
1982	Primary	Married	36	No	No
1982	Secondary	Married	36	No	No
1974	Primary	Married	FALLS	Yes	Yes
1976	Primary	Married	FALLS	Yes	Yes
1976	Secondary	Divorced	CHINSAPO	Yes	Yes
1987	>Secondary	Single	MTANDIRE	No	No
1995	Primary	Divorced	NANJIRI	No	No
1999	Primary	Married	36	No	No
1986	Secondary	Married	18	Yes	Yes
1992	Primary	Married	MCHESI	No	Yes
1998	Primary	Divorced	36	No	No
1988	Primary	Married	23	No	No
1989	Secondary	Married	CHINSAPO	Yes	Yes
1991	Secondary	Married	CHINSAPO	No	No
1987	Secondary	Married	MTSIRIZA	Yes	No
1980	Secondary	Married	MTANDIRE	Yes	No
1996	Secondary	Single	24	Yes	Yes
1995	Primary	Divorced	36	No	No
1994	Secondary	Married	CHINSAPO	No	No
1980	Secondary	Divorced	KAUMA	No	No
1992	Primary	Single	24	Yes	Yes
1995	Primary	Married	36	No	No
2007	Primary	Single	36	No	No
1986	Primary	Divorced	CHINSAPO	Yes	No
1993	Secondary	Married	CHINSAPO	No	No
1982	None	Married	36	No	No
1983	Secondary	Single	24	Yes	Yes
1985	Secondary	Divorced	6MILES	Yes	Yes
1985	Secondary	Divorced	MTANDIRE	Yes	Yes
1994	Secondary	Married	FALLS	Yes	Yes
1987	Primary	Married	MTSIRIZA	No	No
1986	Secondary	Married	MTSIRIZA	No	No
1999	Secondary	Single	36	No	No
1989	None	Divorced	NGWENYA	No	No
1993	Secondary	Married	MALILI	No	No
1995	Secondary	Single	6 MILES	No	No
1969	Secondary	Widowed	25	No	Yes
1985	Primary	Divorced	23	No	No
1985	Secondary	Single	18	Yes	Yes
1973	Primary	Married	KAUMA	No	No
1995	Primary	Divorced	NJEWA	No	No
1978	Primary	Married	LIKUNI	Yes	Yes
1981	Secondary	Married	MTSIRIZA	No	No
1981	Secondary	Married	FALLS	Yes	Yes
1981	Primary	Married	MTSIRIZA	No	No
1996	Secondary	Married	KAOLE	No	Yes
1984	Secondary	Married	KAOLE	No	Yes
2000	Secondary	Married	24	Yes	Yes
1999	Secondary	Single	CHIGWILIZANO	No	No
1996	Secondary	Married	36	No	No
1995	Secondary	Single	LIKUNI	No	No
1966	Primary	Married	MBALAME	No	No
2001	Primary	Single	MAGWERO	No	No
1990	Secondary	Married	3	Yes	Yes
1995	Primary	Divorced	NATHENJE	No	No
1984	Primary	Married	36	No	No
1991	Primary	Married	23	No	No
1988	Primary	Single	CHINSAPO	Yes	No
2002	Primary	Single	36	No	No
1998	Primary	Married	MTILIZA	No	No
1982	Secondary	Married	24	Yes	Yes
1987	Secondary	Divorced	49	No	No
1996	Secondary	Single	24	No	No
1997	Secondary	Divorced	CHINSAPO	Yes	Yes
1987	Secondary	Married	23	Yes	Yes
1996	Primary	Single	MTANDIRE	No	No
1964	Primary	Divorced	6 MILES	No	No
1996	Primary	Married	24	No	No
2000	Secondary	Single	CHINSAPO	No	Yes
1979	Primary	Married	36	No	No
1998	Secondary	Single	MTSILIZA	Yes	Yes
1988	Primary	Married	KAUMA	No	No
1997	Secondary	Married	CHINSAPO	Yes	Yes
1988	Secondary	Married	CHINSAPO	Yes	Yes
1981	Primary	Married	CHILINDE	No	No
1977	None	Divorced	MALILI	No	No
1997	Secondary	Single	36	Yes	No
1983	Secondary	Married	KAUMA	No	No
2002	Secondary	Married	NJERWA	No	No
2001	Primary	Married	36	No	No
2000	Secondary	Married	MTSILIZA	No	No
1999	Secondary	Married	23	No	No
1993	Secondary	Married	46	Yes	No
1999	Primary	Married	24	No	No
1991	Primary	Married	38	No	No
1982	Primary	Married	36	No	No
1983	Primary	Married	36	No	No
1998	Secondary	Married	36	Yes	Yes
1998	Secondary	Married	36	Yes	No
2001	Secondary	Married	KALUMBA	Yes	Yes
2000	Primary	Married	CHINSAPO	No	No
1983	Primary	Married	24	No	No
1984	Primary	Married	36	No	No
1988	Primary	Married	36	No	No
1992	Secondary	Married	24	Yes	Yes
1990	Secondary	Married	MSUNDWE	No	No
1997	Primary	Single	BYPASS	No	No
1992	Primary	Married	24	No	No
1999	Primary	Married	24	No	No
1996	Secondary	Single	36	No	No
1986	Primary	Married	CHINSAPO	Yes	Yes
2001	Primary	Married	46	No	No
1982	Secondary	Married	BIWI	Yes	Yes
1977	Primary	Married	24	No	No
1995	Secondary	Single	TSABANGO	No	No
1987	Secondary	Married	36	Yes	No
1969	None	Married	24	No	No
1973	None	Married	24	No
1976	None	Married	23	No	No
1974	Secondary	Married	24	Yes	Yes
1995	Secondary	Single	36	No	No
1991	Primary	Married	24	Yes	Yes
1992	Primary	Married	36	No	No
1995	Secondary	Married	LIKUNI	No	No
1993	Secondary	Married	CHADZA	No	Yes
1990	Secondary	Married	46	No	No
2000	Secondary	Single	36	No	No
1994	Secondary	Single	KAPHIRI	No	No
1984	Primary	Married	36	No	No
1985	Secondary	Married	3	Yes	Yes
1997	Primary	Married	24	No
1985	Secondary	Married	PONDAMALI	Yes	Yes
1996	Primary	Married	CHINSAPO	No	No
1992	Primary	Single	CHINSAPO	No
1993	>Secondary	Single	CHINSAPO	Yes	Yes
1980	Primary	Married	36	No	No
1969	Primary	Divorced	LIKUNI	No	Yes
1987	Primary	Married	24	No	Yes
1993	Primary	Married	36	No	No
1994	Secondary	Single	46	No	Yes
1992	Secondary	Single	24	No	No
1994	Secondary	Married	24	Yes	Yes
1997	Secondary	Single	23	No	No
1988	Secondary	Married	CHINSAPO	Yes	No
2000	Secondary	Single	36	No	No
1970	Secondary	Married	NAMITETE	Yes	No
1990	Primary	Married	CHADZA	No	Yes
1984	Primary	Married	MTAMBO	Yes	No
1970	Primary	Married	NKHOMA	No	No
1954	Primary	Widowed	MTANDIRE	No	Yes
1982	Primary	Married	TAMBALALE	Yes	No
1983	Primary	Married	36	No	No
1992	Secondary	Married	MTSIRIZA	No	No
1973	None	Married	CHINSAPO	Yes	No
2000	Secondary	Married	CHIGWILIZAO	No	No
1996	Secondary	Single	LIKUNI	Yes	Yes
1992	Primary	Single	36	No	Yes
1989	Secondary	Single	49	No	Yes
2001	Primary	Single	MTSILIZA	No	No
1985	Primary	Married	CHIMUTU	No	No
1992	Secondary	Married	KAUMA	No	No
1985	Secondary	Married	24	Yes	No
1976	Primary	Married	49	No	Yes
1982	Secondary	Married	NTANDIRE	No	Yes
1975	Primary	Married	TSABANGO	No	No
1985	Primary	Married	MALINGUNDE	No	No
1981	Primary	Married	22	No	No
1990	Primary	Married	36	No	No
1999	Primary	Married	CHINSAPO	No	No
1996	Primary	Married	SEMT	No	No
1995	Primary	Married	KAWALE	Yes	Yes
1987	Primary	Married	PIASANI	No	No
1987	Primary	Married	PIASAN	No	No
1995	Primary	Married	36	No	No
1992	Primary	Married	36	No	Yes
1984	Primary	Married	36	No	No
1983	Secondary	Married	24	Yes	Yes
1996	Secondary	Married	MTSILIZA	No
1993	Secondary	Single	24	No	No
1989	Secondary	Married	36	Yes	Yes
1993	Secondary	Married	36	Yes	Yes
1986	Secondary	Single	23	No	No
1986	Primary	Married	46	No	No
1997	Secondary	Single	LL TECHNICAL	Yes	Yes
1998	Secondary	Married	23	Yes	Yes
1998	Secondary	Married	KALIEKA	Yes	Yes
1993	Secondary	Married	36	No	Yes
1998	Primary	Married	46	No	No
1992	Secondary	Married	18	Yes	Yes
1968	Primary	Married	50	No	No
1982	Primary	Single	CHINSAPO	Yes	Yes
1994	Secondary	Married	36	No	No
1996	Primary	Single	CHINSAPO	No	No
1993	Secondary	Married	36	Yes	Yes
1992	Secondary	Married	24	No	No
1989	Secondary	Married	24	No	No
2017	None	Single	23	No	Yes
1998	Primary	Married	CHINSAPO	No	No
1999	Secondary	Married	23	No	No
1989	Secondary	Married	CHINSAPO	No	No
1992	Secondary	Married	CHIGWILIZANO	Yes	Yes
1991	Secondary	Divorced	24	Yes	Yes
1985	Secondary	Married	CHIGWILIZANO	Yes	Yes
1999	Secondary	Married	36	Yes	Yes
1993	Primary	Single	MCHESI	No	No
1997	>Secondary	Single	22	Yes	Yes
1997	Secondary	Single	BIWI	Yes	Yes
2001	Secondary	Single	47	Yes	Yes
1962	None	Married	MCHESI	Yes	Yes
2002	Secondary	Married	BULUZI	Yes	Yes
1994	Primary	Single	MTANDIRE	No	No
1981	Primary	Married	CHINSAPO	Yes	Yes
1965	Secondary	Widowed	CHINSAPO	Yes	Yes
1994	Secondary	Married	9	Yes	Yes
1994	Secondary	Married	22	Yes	Yes
1999	Secondary	Married	22	Yes	Yes
1987	Secondary	Married	CHINSAPO	Yes	Yes
1996	Secondary	Married	36	No	No
1985	Secondary	Married	36	No	No
1999	Primary	Married	23	No	No
1995	Primary	Married	36	No	No
1999	Secondary	Married	LUMBADZI	Yes	No
2005	Secondary	Single	24	No	No
1975	Secondary	Married	36	Yes	No
2001	Secondary	Single	24	No	Yes
1993	Secondary	Married	47	No	No
1994	Primary	Single	23	No	No
1993	Secondary	Single	MCHESI	Yes	Yes
1997	Primary	Married	36	No
1985	Primary	Widowed	15	No	No
1998	Primary	Single	CHILOTA	No	No
1998	Secondary	Single	23	No	No
1986	Secondary	Married	CHINSAPO	No	No
1983	Primary	Married	CHINSAPO	No	No
1999	Secondary	Single	CHINSAPO	Yes	Yes
1983	Primary	Married	36	No	No
1992	Secondary	Married	KANGOMA	No	No
1974	Primary	Married	MUZAZI	No	No
1995	Secondary	Single	24	No	No
1992	Primary	Married	KAUMA	No	No
1995	Primary	Married	9	No	No
1982	Primary	Married	36	No	No
1999	Primary	Single	24	No	Yes
1975	Secondary	Married	MTANDIRE	No	No
1989	Secondary	Married	MTANDIRE	No	No
1998	Secondary	Single	36	Yes	Yes
1992	Primary	Single	18	No	No
2015	Primary	Single	36	Yes	Yes
1972	Secondary	Divorced	KAWALE	Yes	Yes
1978	Secondary	Single	MKAUMA	Yes	Yes
1993	Primary	Married	KAUMA	Yes	Yes
2002	Secondary	Single	FALLS	Yes	Yes
1982	Primary	Married	SANKHANI	No	No
1998	Primary	Married	CHILOTA	Yes	Yes
1999	>Secondary	Single	24	No	No
1992	Secondary	Married	MWAZA	Yes	Yes
1994	Primary	Single	36	No	Yes
1977	Primary	Married	44	No	Yes
2001	Secondary	Single	KAPHIRI	No	No
1983	Primary	Married	CHINSAPO	No	No
1993	Primary	Married	36	No	No
2001	Primary	Married	36	No	No
1987	Secondary	Married	NJERWA	Yes	Yes
1973	Primary	Widowed	MTANDIRE	Yes	Yes
1986	Secondary	Married	36	Yes	No
1984	Primary	Married	NJERWA	No	Yes
1996	Primary	Married	24	Yes	Yes
2000	Primary	Divorced	36	No	Yes
2000	Secondary	Single	MTANDIRE	Yes	Yes
2006	Primary	Single	CHINSAPO	No	No
1996	Secondary	Single	24	Yes	Yes
1977	Primary	Married	MTANDIRE	No	No
1988	Secondary	Married	MTANDIRE	Yes	Yes
1979	Primary	Married	38	Yes	No
1973	Primary	Married	CHINSAPO	No	No
1991	Primary	Married	23	Yes	Yes
1999	Primary	Married	36	No	No
2000	Primary	Married	KACHIKOTI	No	No
1988	Primary	Single	CHINSAPO	Yes	No
1999	Primary	Married	KACHIKOTI	No	No
1995	Primary	Married	MTANDIRE	No	No
1992	Primary	Single	47	No	No
1997	Secondary	Married	36	No	No
1996	Secondary	Married	24	Yes	No
1995	Secondary	Married	CHINSAPO	No	No
1974	None	Married	KAPHIRI	No	No
2000	Primary	Married	6 MILES	No	No
1994	Secondary	Married	6 MILES	No	No
1997	Secondary	Married	38	No	No
1993	Primary	Married	23	Yes	Yes
1995	>Secondary	Single	25	Yes	Yes
1988	Secondary	Single	36	No	No
1986	Secondary	Married	23	Yes	Yes
1992	Secondary	Married	CHIGWILIZANO	No	No
1993	Secondary	Married	MTANDIRE	No	No
1985	Secondary	Married	MTSILIZA	No	No
1991	Secondary	Married	MTSILIZA	No	No
1980	Secondary	Married	KANGOMA	No	No
1992	Secondary	Married	22	No	Yes
1991	Primary	Married	44	No	No
2003	Primary	Single	CHIGWIRIZANO	Yes	Yes
1991	Primary	Married	MTSIRIZA	No	No
1995	Secondary	Single	24	No	No
1984	Primary	Married	36	No	Yes
1991	Primary	Married	24	No	No
1988	Primary	Married	NANJIRI	No	No
1972	Primary	Widowed	CHIMOKA	No	No
1992	Primary	Married	36	Yes	No
1999	Primary	Single	CHINSAPO	No	No
1997	>Secondary	Single	BUNDA	Yes	Yes
2000	Primary	Married	36	No	No
1985	Primary	Married	36	No	No
1979	Secondary	Married	MBAVI	No	No
1993	Primary	Married	KAWALE	No	No
1990	Primary	Married	CHILINDE	Yes	Yes
1988	Primary	Divorced	CHINSAPO	No	Yes
1999	>Secondary	Single	CHINSAPO	No	No
1995	>Secondary	Single	BUNDA	Yes	Yes
1978	Primary	Married	CHISEKA	No	No
1980	Primary	Divorced	CHINSAPO	Yes	Yes
1995	Primary	Married	NJEWA	No	No
1999	Secondary	Married	FALLS	Yes	No
1980	Secondary	Married	36	Yes	Yes
1992	Secondary	Single	36	Yes	Yes
2003	Secondary	Single	36	Yes	Yes
2000	Secondary	Single	36	Yes	Yes
1988	Secondary	Married	23	Yes	Yes
1990	Primary	Married	23	Yes	Yes
1998	Secondary	Single	CHINSAPO	No	No
1997	Primary	Single	KALIYEKA	No	No
1978	Secondary	Divorced	3	Yes	Yes
1999	Secondary	Single	CHINSAPO	No
1983	Secondary	Married	KAPHIRI	Yes	Yes
1992	Secondary	Single	CHINSAPO	Yes	No
1995	Secondary	Married	MSUNDWE	Yes	No
1991	Secondary	Single	CHISAPO	No	No
1982	Primary	Married	36	No	No
1977	Secondary	Married	24	Yes	Yes
1979	None	Married	3	Yes	Yes
1984	Primary	Married	22	Yes	No
1991	Primary	Married	12	Yes	Yes
1984	Secondary	Married	CHINSAPO	No	No
1991	Secondary	Married	CHINSAPO	Yes	Yes
1979	Primary	Single	36	Yes	Yes
2000	Secondary	Single	CHINSAPO	Yes	Yes
1997	Primary	Married	CHIMOKA	No	No
2014	None	Single	CHIMOKA	No	No
1979	Primary	Married	36	Yes	Yes
1988	Primary	Married	CHIUZILA	No	No
1982	Secondary	Married	44	No	Yes
1988	Primary	Married	MTSILIZA	No	Yes
1997	Primary	Married	CHIGWILIZANO	Yes	No
1965	Primary	Married	TSABANGO	No	No
2003	Secondary	Single	MTSILIZALA	Yes	Yes
1987	Secondary	Married	23	No	Yes
1986	Primary	Married	KAPHIRI	No	No
1994	Secondary	Married	36	No	No
1985	Primary	Married	NJERWA	Yes	Yes
1978	Secondary	Married	MTSILIZA	No	No
1981	Secondary	Married	MTSILIZA	No	No
1988	Secondary	Married	36	No	No
1998	Secondary	Single	36	No	Yes
1998	Secondary	Single	47	Yes	No
1997	Secondary	Single	CHINSAPO	No	No
1987	Secondary	Single	9	Yes	Yes
1999	None	Married	6 MILES	No	No
2002	Primary	Single	KAPHIRI	No	No
1989	Secondary	Single	24	Yes	Yes
2001	Secondary	Married	CHINSAPO	No	No
1997	Primary	Married	MTAMNDIRE	No	No
2001	Primary	Married	46	No	No
1995	Secondary	Married	MCHEI	No	No
2000	Secondary	Single	36	No	No
1983	Secondary	Married	BIWI	Yes	Yes
1997	Secondary	Married	KAWALE	Yes	Yes
2002	Primary	Single	CHINSAPO	No	No
2000	Secondary	Married	KAPHIRI	No	No
1986	Secondary	Married	24	No	No
1999	Secondary	Married	49	No	No
1987	Primary	Married	CHINSPO	No	No
2000	>Secondary	Single	22	Yes	Yes
1982	Secondary	Married	PIASAN	No	No
1994	Secondary	Married	MTANDIRE	No	No
2000	Primary	Married	SANKHANI	No	No
1985	Primary	Married	KAUMA	No	No
1985	Secondary	Single	CHINSAPO	Yes	Yes
1993	None	Married	KALAMBULE	No	No
1999	Primary	Married	36	No	No
1989	Secondary	Married	23	No	Yes
1981	None	Married	49	No	No
1995	Primary	Married	49	No	No
1976	Primary	Married	MWANAMANGA	No	No
1996	Secondary	Married	KAUMA	No	No
2000	Primary	Married	KAUMA	No	No
1990	Secondary	Married	36	No	No
1993	Secondary	Married	24	No	No
1997	Primary	Married	CHADZA	No	No
1996	Secondary	Married	FALLS	Yes	Yes
1998	Primary	Married	36	Yes	Yes
1998	Primary	Married	24	No	No
1983	Secondary	Single	36	No	No
1979	Primary	Married	MAZENGELA	No	No
1981	Secondary	Widowed	KAWALE	No	No
1993	Secondary	Single	CHINSAPO	Yes	Yes
1972	None	Divorced	36	No	No
1981	Secondary	Married	CHINSAPO	No	No
1990	Secondary	Married	12	Yes	Yes
1971	Primary	Married	MSATHE	No	No
1982	Primary	Married	CHINSAPO	No	No
1973	Secondary	Married	CHINSAPO	No	No
1988	Primary	Married	36	No	No
1961	None	Married	CHINSAPO	Yes	Yes
1992	Primary	Single	KALIEKA	Yes	Yes
1993	Secondary	Married	24	Yes	Yes
1993	Primary	Married	36	No	Yes
1996	Secondary	Married	MTANDIRE	Yes	Yes
1994	Secondary	Married	43	No	No
1989	Secondary	Married	43	No	No
1990	Primary	Married	24	No	No
1994	Secondary	Single	49	Yes	Yes
1994	Primary	Single	MTSILIZA	No	No
1993	Secondary	Married	NJERWA	No	No
1995	Primary	Married	MTSILIZA	No	No
1994	>Secondary	Single	3	Yes	Yes
1987	Secondary	Divorced	CHINSAPO	Yes	Yes
2000	Primary	Single	22	No	No
1981	Primary	Widowed	NATHENJE	No	No
1988	Secondary	Single	KAUMA	No	No
2001	Secondary	Single	23	Yes	Yes
1982	Primary	Married	24	No	No
1998	Primary	Married	36	No	No
1972	Primary	Married	36	Yes	No
1992	Secondary	Divorced	CHIGWIRIZANO	No	No
1985	Secondary	Married	MTSILIZA	Yes	Yes
1996	Primary	Single	36	No	Yes
1993	Primary	Single	36	No	No
1986	Secondary	Single	24	Yes	Yes
1981	Primary	Married	FALLS	Yes	Yes
1994	Primary	Married	23	Yes	Yes
2002	Secondary	Single	24	Yes	Yes
1996	>Secondary	Single	36	No	No
1998	Primary	Married	36	No	No
1988	Secondary	Married	CHINSAPO	No	No
1978	Secondary	Married	36	Yes	No
1990	Secondary	Single	36	Yes	Yes
1972	Primary	Married	24	Yes	Yes
1962	Secondary	Married	24	Yes	Yes
1995	Secondary	Single	MITUNDU	No	No
1986	None	Married	36	Yes	Yes
1989	Primary	Single	CHADZA	No	No
1995	Primary	Married	36	No	Yes
1972	Primary	Married	3	No	No
1999	Secondary	Single	4	No	No
1993	Secondary	Married	24	Yes	Yes
1995	Secondary	Married	BUNDA	No	No
1993	Secondary	Married	24	Yes	Yes
2001	Secondary	Single	36	Yes	Yes
1998	Secondary	Married	22	No	No
1997	Secondary	Single	24	No	No
2004	Secondary	Single	24	No	Yes
1996	Primary	Married	6 MILES	No	No
1962	Primary	Married	24	No	No
1986	Primary	Married	NGWATA	No	No
1999	Secondary	Married	24	Yes	Yes
1997	Primary	Married	MTANDIRE	No	No
2000	Primary	Single	KAPHIRI	No	Yes
1991	Secondary	Married	MTANDIRE	No	No
1996	Secondary	Married	36	Yes	Yes
1996	Secondary	Single	36	No	No
1995	Primary	Married	8	Yes	Yes
1984	Secondary	Married	24	No	No
1994	Secondary	Married	CHINSAPO	No	No
1992	Secondary	Married	CHINSAPO	No	No
1978	Secondary	Married	NAMITETE	Yes	No
1993	Secondary	Single	6	Yes	Yes
1998	Secondary	Single	MTANDIRE	Yes	Yes
1988	Secondary	Divorced	23	No	No
1984	None	Married	CHADZA	No	No
1983	Secondary	Married	36	No	No
1983	Primary	Married	38	No	No
1995	Secondary	Married	CHINSAPO	Yes	Yes
1997	Secondary	Married	MTANDIRE	No	No
1970	None	Married	KALIEKA	Yes	Yes
1993	Secondary	Single	CHINSAPO	No	No
1981	Primary	Married	36	No	No
1973	Primary	Married	CHINSAPO	No	No
1989	Secondary	Married	36	Yes	Yes
1986	Secondary	Married	18	No	No
1978	Secondary	Married	MTSILIZA	No	Yes
1995	>Secondary	Single	BIWI	Yes	Yes
1994	Primary	Married	CHINSAPO	No	No
1992	Primary	Married	CHINSAPO	No	No
2001	Primary	Single	36	No	No
1984	>Secondary	Single	49	Yes	Yes
1999	Primary	Single	KAUMA	No	No
1989	Secondary	Single	CHINSAPO	Yes	Yes
1999	Primary	Married	36	No	No
1999	Secondary	Married	23	No	No
1988	Primary	Married	MTSILIZA	Yes	No
1980	Secondary	Single	CHINSAPO	No	No
1991	Secondary	Married	LIKUNI	No	No
1993	Primary	Married	LIKUNI	No	No
1990	Primary	Married	CHINSAPO	No	No
1994	None	Married	38	No	No
1987	Secondary	Married	23	No	No
1991	Secondary	Single	MTSILIZA	No	No
1989	Secondary	Married	36	Yes	Yes
2000	>Secondary	Single	36	Yes	Yes
1992	Primary	Married	MTANDIRE	No	No
1977	Secondary	Married	36	No	Yes
1994	Secondary	Married	CHINSAPO	No	No
1984	Primary	Married	24	Yes	Yes
1982	Secondary	Married	CHINSAPO	Yes	Yes
1987	Secondary	Married	MGONA	No	Yes
1974	Secondary	Married	25	Yes	Yes
1991	Primary	Single	CHINSAPO	No	No
1982	Secondary	Married	36	No	No
1984	Primary	Married	36	No
1984	Secondary	Married	44	No	No
1988	Secondary	Married	36	No	No
1999	Primary	Single	3	Yes	No
1957	Secondary	Widowed	MTANDIRE	No	Yes
1983	Primary	Married	36	No	Yes
1973	None	Married	MUZU	No	No
1976	None	Married	MUZU	No	No
1990	Primary	Single	36	No	No
1980	Secondary	Married	36	No	No
2018	None	Single	CHINSAPO	No	No
1997	None	Married	49	No	No
1988	Secondary	Single	46	No	No
1982	Secondary	Married	46	No	No
1970	Secondary	Married	KAUMA	Yes	Yes
1982	Primary	Married	46	No	No
1970	Primary	Married	36	No	No
1996	Primary	Married	24	No	Yes
1996	Primary	Single	36	No	No
1989	Primary	Married	LIKUNI	Yes	Yes
1996	Secondary	Single	NAMITETE	No	No
1996	Secondary	Married	36	Yes	Yes
1989	Secondary	Single	36	Yes	Yes
2001	Secondary	Single	22	No	Yes
1990	Secondary	Married	38	No	No
1990	Primary	Married	36	Yes	No
1992	None	Married	24	No	No
1988	Primary	Married	24	No	No
1979	Secondary	Married	CHINSAPO	Yes	Yes
1985	Primary	Married	KACHALA	No	No
1969	Primary	Married	CHINSAPO	No	No
1999	Secondary	Married	46	Yes	Yes
1992	Secondary	Married	MCHESI	No	Yes
1970	Primary	Married	24	No	No
1975	Secondary	Married	MTSILIZA	Yes	Yes
1996	>Secondary	Single	10	Yes	Yes
1995	Secondary	Married	MTANDIRE	No	No
1977	Primary	Single	36	No	No
1997	Primary	Married	12	Yes	Yes
1980	Secondary	Married	12	Yes	Yes
2000	Secondary	Single	LUMBWE	No	No
2003	Secondary	Single	36	No	No
1994	Primary	Married	KAUMA	No	No
1989	Secondary	Married	NSIPU	No	No
1983	Primary	Married	6	No	No
1980	Secondary	Married	NJERWA	Yes	Yes
1999	Secondary	Married	CHINSAPO	Yes	Yes
1970	None	Divorced	CHIWOKO	No	No
1978	Primary	Married	2	No	No
1989	Primary	Single	36	No	No
1977	Primary	Married	CHILINDE	No	No
1989	None	Married	MTSILIZA	No	No
1991	Secondary	Married	36	Yes	Yes
1983	Secondary	Married	NJERWA	Yes	Yes
1986	Secondary	Divorced	BWEMBA	No	No
1995	Primary	Married	44	No	No
1996	Primary	Married	NTANDIRE	No	Yes
1996	Primary	Married	NATHENJE	No	No
2001	Primary	Single	MCHESI	No	Yes
1986	Primary	Single	CHINSAPO	Yes	Yes
1984	Primary	Married	NATHENJI	No	No
1986	Secondary	Single	MCHEZI	Yes	Yes
1982	Secondary	Married	22	Yes	Yes
1979	Primary	Married	23	No	No
1979	Secondary	Married	25	No	Yes
2016	None	Single	36	Yes	No
1988	Secondary	Single	MAULA	No	No
1998	Primary	Single	36	Yes	Yes
1977	Primary	Married	38	No	No
1997	Secondary	Married	36	No	No
1995	Secondary	Single	CHINSAPO	No	No
1985	Primary	Married	24	No	No
1991	Primary	Married	36	Yes	Yes
1968	Primary	Married	36	Yes	No
1978	Primary	Widowed	36	No	No
1995	>Secondary	Single	24	Yes	Yes
1991	Primary	Single	NATHENJI	No	No
1979	Primary	Married	MALILI	No	No
1979	Primary	Married	CHILINDE	No	No
2003	Secondary	Single	CHILINDE	No	No
2010	Primary	Single	36	No	No
1998	Primary	Married	6 MILES	No	Yes
1996	Primary	Married	SENTI	No	No
1997	Primary	Single	36	No	No
1999	Primary	Single	24	Yes	Yes
1993	Secondary	Married	36	No	Yes
1982	Secondary	Married	MCHESI	No	No
1974	None	Married	36	No	No
1980	Primary	Married	KAUMA	Yes	Yes
1979	Secondary	Married	KAPHIRI	No	No
1988	Secondary	Married	MTSILIZA	No	No
1983	Secondary	Married	MTANDIRE	No	No
1992	Primary	Single	24	No	No
1999	Secondary	Married	CHITSULO	No	No
1993	Primary	Married	CHINSAPO	Yes	No
1976	Primary	Married	MTANDIRE	No	No
1993	Secondary	Married	36	No	No
1996	Primary	Married	36	No	No
2002	Secondary	Married	CHINSAPO	Yes	No
1981	Primary	Married	NJERWA	No	No
1995	Primary	Single	MCHEZI	No	No
1987	Primary	Married	36	No	Yes
1985	Primary	Single	MTANDIRE	No	Yes
1994	Secondary	Married	MTANDIRE	No	No
2000	Secondary	Married	36	No	No
1991	Primary	Single	24	No	No
1995	Primary	Married	CHIUZIRA	Yes	Yes
1995	Secondary	Married	23	No	No
1989	Secondary	Married	49	Yes	Yes
1994	Secondary	Married	39	Yes	Yes
1982	Secondary	Married	BIWI	No	No
1982	Secondary	Married	BIWI	No	No
1988	Primary	Divorced	FALLS	Yes	Yes
1997	Secondary	Single	36	No	No
1983	>Secondary	Married	36	No	No
1985	Primary	Married	25	No	Yes
1991	Secondary	Married	BIWI	Yes	No
1988	Secondary	Married	49	No	No
2003	Primary	Single	36	No	Yes
2000	Primary	Married	36	No	No
1993	Secondary	Single	36	No	Yes
1992	Secondary	Married	CHINSAPO	No	No
1994	Secondary	Single	FALLS	Yes	Yes
2002	Secondary	Married	CHINSAPO	Yes	Yes
1999	Secondary	Single	KALIYEKA	Yes	No
1997	Primary	Married	CHINSAPO	No	No
1995	Secondary	Married	MCHESI	No	No
1987	Secondary	Single	KAWALE	Yes	Yes
1993	Secondary	Married	BIWI	Yes	Yes
1988	None	Married	MTANDIRE	Yes	Yes
1995	Secondary	Single	CHIGWILIZANO	Yes	Yes
1996	Secondary	Single	36	Yes	Yes
1994	Secondary	Married	CHINSAPO	No	No
1996	Primary	Married	36	No	No
1995	Primary	Married	36	No	No
1973	Primary	Married	KALIYEKA	No	No
1984	Primary	Married	24	Yes	Yes
1981	Primary	Married	22	No	No
1996	Primary	Married	CHINSAPO	Yes	No
1991	Secondary	Married	38	No	No
1996	>Secondary	Single	47	Yes	Yes
1996	Primary	Single	36	No	No
1995	None	Married	MASUMBA	No	No
1995	>Secondary	Single	FAALS	Yes	Yes
1995	Secondary	Married	FALLS	Yes	Yes
1989	Secondary	Married	CHINSAPO	Yes	Yes
1996	Secondary	Married	KALIYEKA	No	No
1985	Secondary	Married	24	No	Yes
1997	Primary	Married	36	No	No
2000	Primary	Married	36	No	No
2000	Primary	Married	36	No	No
2000	Primary	Married	36	No	No
1984	Primary	Married	CHINSAPO	No	No
1977	Primary	Married	MTSILIZA	No	No
1978	Secondary	Married	24	No	No
1992	Primary	Married	MALILI	No	No
1998	Primary	Married	23	Yes	Yes
1999	Secondary	Married	KALIYEKA	Yes	Yes
1977	Secondary	Married	36	Yes	No
1979	Secondary	Married	MTSILIZA	Yes	Yes
1989	>Secondary	Single	MITUNDU	No	Yes
2004	Primary	Single	36	No	No
1998	Primary	Married	CHINSAPO	No	No
1994	Secondary	Single	CHIGWILIZANO	Yes	No
1997	Primary	Married	MTANDIRE	No	No
2004	Secondary	Single	25	No	No
1986	Primary	Married	56	No	No
1982	Secondary	Married	44	No	Yes
1970	Secondary	Married	23	No	No
1995	>Secondary	Married	FALLS	Yes	Yes
1975	Primary	Married	KANYANDULA	No	No
1980	Primary	Married	24	No	No
1999	Primary	Single	36	Yes	Yes
1983	Primary	Married	MUZU	No	No
1971	Secondary	Married	46	No	Yes
1984	Primary	Married	46	No	Yes
1989	>Secondary	Single	36	Yes	Yes
1992	Secondary	Married	MTSILIZA	No	No
2000	Secondary	Married	VULULU	No	No
1995	Secondary	Married	36	No	No
1990	Secondary	Married	CHINSAPO	No	No
1992	Secondary	Married	MTANDIRE	No
1993	Secondary	Married	CHINSAPO	No	No
1988	Secondary	Married	CHINSAPO	No	No
1993	Secondary	Married	CHINSAPO	Yes	Yes
1989	Secondary	Single	NATHENJE	No	No
1990	Primary	Married	CHINANGWA	No	Yes
1988	Primary	Married	36	No	No
1971	None	Married	MTANDIRE	Yes	No
2002	Primary	Single	CHIGWILIZANO	No	No
1988	Secondary	Married	36	No	No
1983	Secondary	Single	23	No	No
1990	Secondary	Married	BIWI	Yes	Yes
1979	Primary	Married	50	No	No
1994	Secondary	Married	46	Yes	Yes
1994	Secondary	Married	KAWALE	No	No
1996	Primary	Married	36	No	No
1998	>Secondary	Married	MTSILIZA	Yes	Yes
2013	None	Single	36	Yes	Yes
1999	Secondary	Married	2	Yes	Yes
1996	Secondary	Married	2	Yes	Yes
1998	Secondary	Married	KALIYEKA	No	No
1994	Primary	Married	24	No	No
2000	Primary	Married	36	No	No
1990	>Secondary	Married	CHINSAPO	Yes	Yes
1998	Secondary	Married	CHINSAPO	Yes	Yes
1973	Primary	Married	CHINSAPO	No	No
1976	Secondary	Married	CHINSAPO	No	No
1998	>Secondary	Single	22	Yes	Yes
1993	Secondary	Married	NJERWA	Yes	Yes
1997	Secondary	Married	36	No	No
1992	>Secondary	Single	36	Yes	Yes
1977	Primary	Married	24	Yes	Yes
1994	Secondary	Single	CHINSAPO	Yes	Yes
1978	Primary	Divorced	NSANJE	No	No
1997	Secondary	Single	KAWALE	Yes	Yes
1997	Primary	Married	MITENGO	No	No
1972	Primary	Married	MUZI	No	No
1976	Primary	Married	CHILOTA	Yes	Yes
1991	Secondary	Single	MTANDIRE	No	No
2003	Primary	Single	CHINSAPO	Yes	Yes
1992	Secondary	Single	36	Yes	Yes
1977	Primary	Married	24	Yes	Yes
1998	Primary	Single	CHINSAPO	No	No
1990	Primary	Single	50	Yes	Yes
1993	Primary	Married	36	No	No
1999	Primary	Married	36	No	No
1985	Secondary	Married	MTSILIZA	Yes	No
1981	Primary	Married	24	No	No
1978	Primary	Married	24	No	No
1994	>Secondary	Married	10	Yes	Yes
1988	Secondary	Married	36	No	No
1990	Secondary	Single	KAUMA	No	No
1999	Secondary	Married	MTANDIRE	No	No
1999	Primary	Married	36	No	Yes
1988	Secondary	Married	CHINSAPO	No	No
1996	Secondary	Married	36	Yes	Yes
2018	None	Single	36	No	No
1983	Primary	Married	CHINSAPO	No	No
1998	Primary	Married	36	No	No
1993	Secondary	Single	36	Yes	Yes
1978	Primary	Married	CHILOTA	No	No
2000	Primary	Single	KAUMA	No	No
1986	Primary	Single	KAUMA	No	No
1989	Secondary	Married	SENTI	No	No
1984	Primary	Married	36	No	Yes
1997	>Secondary	Single	24	Yes	Yes
1997	Secondary	Married	CHINSAPO	Yes	Yes
2000	Secondary	Single	CHILINDE	Yes	Yes
1983	Secondary	Married	38	No	No
1982	Secondary	Married	CHIMOKA	No	No
1989	Secondary	Single	24	No	No
1983	Secondary	Married	MCHEI	Yes	Yes
1986	Secondary	Married	36	No	No
1988	Primary	Married	MCHESI	No	No
1983	Primary	Married	CHINSAPO	Yes	Yes
2000	Secondary	Married	KALIYEKA	No	No
1996	Secondary	Married	36	No	No
1980	Secondary	Single	36	Yes	Yes
1996	Primary	Married	36	No	No
1996	Primary	Single	36	No	No
1992	Secondary	Married	CHIGWILIZANI	Yes	Yes
1994	Secondary	Single	CHIGWILIZANO	Yes	No
1999	Secondary	Single	24	Yes	Yes
1998	Primary	Married	NATHENJI	No	No
1997	Primary	Married	NATHENJI	No	No
1983	None	Married	36	Yes	No
2002	Primary	Married	NTANDIRE	No	No
1975	Primary	Married	36	Yes	No
1994	Secondary	Married	36	No	No
1984	Secondary	Married	36	No	No
1994	Secondary	Married	36	No	No
1998	Secondary	Single	22	No	No
1994	>Secondary	Single	LIKUNI	Yes	Yes
1990	Secondary	Married	CHIMUTU	No	No
1979	Secondary	Married	MCHESI	Yes	Yes
1989	Primary	Married	36	No	No
1982	Secondary	Married	3	Yes	Yes
1995	Primary	Married	CHINSAPO	No	No
1986	Secondary	Married	36	No	No
1972	Secondary	Married	LIKUNI	Yes	Yes
1999	Secondary	Married	SINGANO	No	No
2002	Primary	Single	36	No	No
1997	Secondary	Single	CHIGWILIZANO	No	Yes
1979	Primary	Married	24	No	No
1983	Primary	Married	CHIMOKA	No	No
2000	Secondary	Single	CHINSAPO	Yes	Yes
1989	Secondary	Married	18	Yes	Yes
1991	Primary	Married	36	No	No
1997	Primary	Married	CHINSAPO	No	No
2009	Secondary	Single	46	No	No
1991	None	Married	36	No	No
1995	Secondary	Married	47	Yes	Yes
1984	Primary	Married	36	No	No
1995	Secondary	Single	36	No	No
1978	Primary	Married	46	No	No
1997	Secondary	Single	MTANDIRE	Yes	Yes
1998	Secondary	Single	36	No	No
1997	Primary	Married	KAPHIRI	No	No
1994	Secondary	Married	KAUMA	No	No
1992	Secondary	Married	36	No	No
1997	Primary	Married	36	No	Yes
1998	>Secondary	Single	CHINSAPO	Yes	Yes
1984	Secondary	Divorced	24	No	Yes
2000	Secondary	Single	36	No	No
1997	Secondary	Single	FALLS	Yes	Yes
1999	Secondary	Divorced	CHINSAPO	No	No
1968	Primary	Widowed	AIRWING	No	No
1988	Secondary	Divorced	23	Yes	Yes
1983	Primary	Divorced	36	No	Yes
1980	Secondary	Married	36	Yes	Yes
1994	Secondary	Married	23	No	No
1974	None	Married	36	No	No
1999	Secondary	Married	WAKAWAKA	No	No
1991	Secondary	Married	WAKAWAKA	No	No
1980	Primary	Married	CHINSAPO	No	No
1965	None	Widowed	GWATA	No	No
1995	>Secondary	Single	LIKUNI	No	No
1983	Secondary	Married	NATHENJE	No	No
1971	Primary	Married	36	No	No
1999	Secondary	Single	24	Yes	Yes
1996	Secondary	Married	36	No	No
1991	Primary	Single	36	No	No
2001	Primary	Married	MTSIRIZA	No	No
1986	Secondary	Married	CHINSAPO	No	No
1997	Secondary	Single	BIWI	Yes	No
1981	Secondary	Married	9	No	No
1978	Primary	Married	36	No	No
1979	Primary	Married	CENT	No	No
1979	Secondary	Married	24	Yes	Yes
1990	Secondary	Married	47	No	Yes
2001	Secondary	Single	MCHESI	No	No
1995	Primary	Divorced	MALANGALANGA	Yes	Yes
1996	Secondary	Married	KALIYEKA	No	Yes
1995	Secondary	Single	MALANGALANGA	Yes	Yes
1997	Secondary	Married	36	No	No
1982	Primary	Married	49	No	No
1995	Primary	Married	36	No	No
2003	Primary	Married	36	No	No
1983	Primary	Married	24	No	No
1995	Primary	Single	36	No	Yes
1987	None	Married	LIKUNI	No	No
2001	Primary	Married	36	No	No
1983	Primary	Married	24	No	No
1994	Secondary	Married	NTANDIRE	No	No
1988	Primary	Married	MTANDIRE	No	No
1991	Primary	Married	CENT	No	No
1996	Primary	Married	CHINSAPO	No	No
1982	Primary	Divorced	NJEWA	No	No
1992	Secondary	Married	36	No	No
1995	>Secondary	Married	KAWALE	Yes	Yes
1986	Secondary	Married	27	No	No
1991	Primary	Married	27	No	No
1978	Secondary	Married	CHITIPI	No	No
1991	Primary	Divorced	CHIGWIRIZANO	No	No
1996	Primary	Married	KAPHIRI	No	Yes
1991	Primary	Married	36	No	No
1998	Primary	Married	36	No	No
1987	Secondary	Married	25	No	No
2004	Secondary	Single	47	Yes	Yes
1986	Primary	Married	CHINSAPO	Yes	Yes
1972	Primary	Married	36	No	No
1981	Secondary	Married	LIKUNI	No	No
1987	Secondary	Married	KAWALE	No	No
2001	Secondary	Single	KAUMA	No	No
2000	Secondary	Single	KAUMA	No	No
1983	Primary	Single	36	No	Yes
1988	>Secondary	Married	CHIUZIRA	No	Yes
1986	Secondary	Married	CHIUZIRA	No	Yes
1992	Secondary	Married	36	Yes	Yes
1999	Secondary	Married	36	No	No
1992	Secondary	Married	CHINSAPO	Yes	Yes
1966	None	Widowed	24	No	No
2003	Primary	Single	36	Yes	Yes
1997	Primary	Divorced	3	Yes	Yes
2000	Primary	Single	3	No	No
2003	Primary	Single	49	No	No
1979	Secondary	Married	24	Yes	Yes
1997	Primary	Divorced	KAWALE	Yes	Yes
1993	Secondary	Married	36	No	Yes
1998	>Secondary	Single	LIKUNI	Yes	Yes
1993	Primary	Married	24	No	No
1998	Primary	Married	36	No	No
1984	Secondary	Married	CHIGWIRIZANO	No	No
1974	Primary	Divorced	36	No	No
1994	None	Married	36	No	No
2000	Secondary	Single	CHIGWIRIZANO	No	Yes
1994	Primary	Married	24	Yes	No
2003	Primary	Single	CHINSAPO	Yes	No
1979	Secondary	Married	CHINSAPO	No	No
1995	Secondary	Single	22	Yes	No
1996	Primary	Married	CHINSAPO	Yes	Yes
1989	Secondary	Married	BIWI	No	No
1987	Primary	Divorced	CHINSAPO	No	No
1974	None	Married	KAUMA	No	No
2011	Primary	Single	KAPHIRI	No	No
1978	Secondary	Married	24	Yes	Yes
2018	None	Single	36	No	No
1988	Primary	Divorced	LIKUNI	No	No
1986	Primary	Single	47	No	Yes
2002	Primary	Single	36	No	No
1995	Secondary	Single	23	No	Yes
1982	Secondary	Married	MSUNDWE	No	No
1996	Secondary	Single	36	Yes	Yes
1988	Secondary	Single	49	Yes	Yes
1978	Primary	Married	MCHESI	No	No
1994	Primary	Divorced	KAPHIRI	No	No
1993	Primary	Married	MTSIRIZA	No	No
1994	Primary	Married	MTSIRIZA	No	No
1989	Secondary	Married	23	Yes	Yes
1993	Secondary	Married	KAUMA	Yes	Yes
1991	Secondary	Married	23	Yes	Yes
1996	Secondary	Married	MTSIRIZA	No	No
2001	Primary	Married	MTSIRIZA	No	No
1983	Primary	Divorced	36	No	No
1990	Secondary	Divorced	22	Yes	No
1982	Secondary	Divorced	LUMBADZI	No	No
1995	Secondary	Single	MTSIRIZA	No	No
1984	Primary	Married	6MILES	No	No
1992	Primary	Married	24	No	No
1988	Secondary	Married	MBWATALIKA	No	No
1990	Secondary	Married	CHINSAPO	No	Yes
2000	Primary	Single	36	Yes	Yes
1988	Secondary	Married	CHINSAPO	No	No
1998	>Secondary	Single	CHINSAPO	Yes	Yes
1993	Primary	Married	MWENYEKONDO	No	No
1996	>Secondary	Single	22	Yes	Yes
1992	Secondary	Married	CHINSAPO	No	Yes
1994	Secondary	Married	CHINSAPO	No	No
1963	None	Divorced	NTONGOLE	No	No
1983	Secondary	Married	23	No	No
1978	Secondary	Married	23	No	No
1993	Primary	Single	CHINSAPO	Yes	No
1968	Primary	Divorced	49	No	No
1999	Primary	Married	36	No	No
1992	Secondary	Divorced	22	No	No
1986	Primary	Married	MCHITANJIRU	No	No
1992	None	Single	MTANDIRE	No	Yes
1992	Primary	Married	CHINSAPO	No	No
2002	Secondary	Single	36	No	Yes
1994	>Secondary	Single	49	Yes	Yes
1991	Primary	Married	LIKUNI	Yes	Yes
1996	Secondary	Single	36	No	No
1994	Secondary	Married	22	No	Yes
1986	Primary	Married	MITENGO	No	No
1997	Primary	Married	MITENGO	No	No
1996	Primary	Married	CHINSAPO	Yes	Yes
2012	Primary	Single	KAPHIRI	No	No
2002	>Secondary	Single	NALIKULE	Yes	Yes
1964	Secondary	Married	MTSIRIZA	Yes	Yes
2000	Secondary	Single	CHINSAPO	No	No
1984	Secondary	Married	CHINSAPO	Yes	Yes
1978	Primary	Married	CHIGWIRIZANO	No	No
1998	Secondary	Single	CHINSAPO	Yes	No
1986	Secondary	Married	36	No	Yes
1978	Secondary	Married	CHINSAPO	Yes	Yes
1978	Primary	Married	DOWA	No	No
1997	>Secondary	Single	3	Yes	Yes
1990	Secondary	Married	msundwe	No	No
1992	Primary	Married	36	No	No
1992	Secondary	Married	36	Yes	No
2002	Secondary	Single	36	Yes	Yes
1994	Secondary	Married	GULLIVER	No	Yes
1998	Primary	Married	36	Yes	Yes
1986	Primary	Married	MTSIRIZA	No	No
1980	Primary	Married	36	No	No
1984	Primary	Married	36	No	No
1985	Secondary	Married	CHILINDE	Yes	Yes
1997	Secondary	Single	23	Yes	Yes
1994	Primary	Married	6MILES	No	No
1994	Primary	Married	36	No	No
2000	Primary	Single	24	No	No
1994	Primary	Married	CHINSAPO	No	No
1993	Primary	Married	CHINSAPO	No	No
1985	Secondary	Married	CHINSAPO	Yes	No
2019	None	Single	24	No	No
1993	Secondary	Single	CHINSAPO	Yes	Yes
1992	Primary	Married	TCHOYO	No	No
1991	Secondary	Married	CHINSAPO	No	Yes
1971	Secondary	Married	CHINSAPO	Yes	Yes
1995	Primary	Single	MTSIRIZA	No	No
1986	Primary	Married	MALILI	No	No
1995	Primary	Divorced	ZAMKUTU	No	No
1980	None	Divorced	3	Yes	Yes
1987	Secondary	Widowed	36	Yes	No
1995	Primary	Divorced	CHINSAPO	Yes	Yes
1993	Primary	Divorced	KAPHIRI	No	No
1987	Primary	Married	NTSILIZA	No	No
1992	>Secondary	Married	36	Yes	Yes
1997	Primary	Married	SENT	Yes	Yes
1994	Secondary	Married	46	Yes	Yes
1992	Primary	Married	46	No	No
1980	Primary	Married	36	No	No
1989	Primary	Married	36	No	No
2001	Primary	Single	24	No	No
1982	Primary	Married	CHINSAPO	No	No
1981	Primary	Married	CHINSAPO	No	No
2000	Secondary	Single	30	No	No
1978	Secondary	Divorced	CHINSAPO	No	No
1989	Secondary	Married	KAILEKA	Yes	Yes
1995	Primary	Single	24	Yes	Yes
1997	Primary	Married	CHIWAMBA	No	No
2000	Secondary	Single	36	Yes	Yes
1978	Secondary	Married	24	No	No
1994	None	Married	36	No	No
1991	Secondary	Single	23	No	Yes
1998	Secondary	Married	36	Yes	Yes
1995	Primary	Single	22	Yes	No
1998	Secondary	Married	36	Yes	Yes
1982	Primary	Married	36	No	No
1997	Primary	Married	MALIRI	No	No
1993	>Secondary	Single	CHINSAPO	Yes	Yes
1993	Secondary	Single	CHINSAPO	Yes	Yes
1992	Primary	Married	50	No	No
1987	Secondary	Married	25	No	No
1995	Primary	Married	MTSILIZA	No	No
1995	Primary	Single	36	Yes	Yes
1983	Primary	Married	CHAPATA	No
1996	Secondary	Single	CHIMOKA	No	No
1994	Primary	Married	36	No	No
1971	Primary	Married	36	No	No
1993	Primary	Single	36	No	No
1996	Primary	Single	36	No	No
1993	Secondary	Married	CHIUZIRA	No	No
1982	Secondary	Married	KAWALE	No	Yes
1995	Secondary	Single	KACHIRA	No	No
1991	Primary	Single	CHINSAPO	No	No
1997	Secondary	Single	MTSILIZA	No	No
1990	Primary	Single	NKHUKU	No	No
1994	Secondary	Single	KALIEKA	Yes	Yes
1984	Primary	Married	24	No	No
1997	Primary	Single	36	No	Yes
1980	Secondary	Married	24	No	No
1994	Primary	Single	CHINSAPO	No	No
1982	>Secondary	Married	MSUNDWE	Yes	Yes
1990	Secondary	Married	25	Yes	Yes
1987	Primary	Married	CHILINDE	No	No
1991	Secondary	Married	36	No	No
1994	Secondary	Married	36	No	Yes
1991	Secondary	Married	24	No	No
1980	Secondary	Divorced	CHINSAPO	No	No
1982	>Secondary	Married	49	Yes	Yes
1989	None	Married	MTANDIRE	No	No
1976	None	Married	NATHENJE	No	No
1999	Secondary	Married	MTANDIRE	No	No
2002	Secondary	Married	36	No	No
1993	Secondary	Married	BUNDA	Yes	No
1974	Primary	Married	MCHESI	No	No
1993	Primary	Married	24	No	No
1987	Primary	Married	CHINSAPO	No	No
1991	None	Married	MTSILIZA	No	No
1997	Secondary	Single	CHINSAPO	Yes	No
2002	Secondary	Married	49	No	No
1995	Secondary	Single	36	Yes	Yes
1978	Secondary	Married	CHINSAPO	Yes	No
1987	Primary	Married	CHIUZIRA	No	No
2019	None	Single	CHINSAPO	No	No
1985	Secondary	Married	CHINSAPO	Yes	Yes
1972	Primary	Married	CHINSAPO	No	No
1997	Secondary	Single	KAWALE	Yes	Yes
1998	Secondary	Single	NATHENJE	No	No
1965	None	Married	10	No	No
1987	Secondary	Single	KAWALE	Yes	Yes
1996	Primary	Married	KAPHIRI	No	No
1998	>Secondary	Single	23	Yes	Yes
1984	Primary	Married	CHINSAPO	No	No
1983	Secondary	Divorced	36	No	No
1993	Primary	Married	22	No	No
1990	Secondary	Married	22	No	No
1993	Primary	Married	1993	No	No
1983	Secondary	Married	MTANDIRE	No	No
1982	Primary	Widowed	MSUNDWE	No	No
1982	Secondary	Single	36	No	No
1983	Primary	Married	NJERWA	No	No
1972	None	Married	23	No	Yes
1994	Secondary	Married	36	No	No
1991	Secondary	Married	LIKUNI	No	No
1986	Secondary	Married	MTSILIZA	No	No
1996	>Secondary	Single	22	No	No
1981	Secondary	Married	NJERWA	No	No
1990	Primary	Married	KAPHIRI	No	No
1994	Primary	Married	36	No	No
1982	Secondary	Married	NJERWA	No	No
1983	Primary	Married	NJERWA	Yes	Yes
1991	Secondary	Single	36	Yes	Yes
1990	Primary	Married	24	No	No
1992	Secondary	Single	NCHESI	Yes	No
1995	Secondary	Single	25	Yes	Yes
1992	Secondary	Married	24	No	No
1974	Primary	Married	CHIWAMBA	No	No
1992	Secondary	Married	TCHOYO	No	No
1993	Secondary	Married	TCHOYO	No	No
1984	Primary	Married	CHINSAPO	Yes	Yes
1989	Primary	Married	CHINSAPO	No	No
1992	Primary	Single	CHINSAPO	No	No
1970	Secondary	Married	36	Yes	Yes
2000	Secondary	Single	49	No	No
1990	Secondary	Single	CHILINBE	No	No
1983	Secondary	Married	CHINSAPO	Yes	No
1990	Secondary	Married	MTSILIZA	No	No
1995	Primary	Married	CHINSAPO	No	No
1984	Secondary	Married	LIKUNI	No	No
1995	Primary	Single	46	No	No
1992	Primary	Married	24	No	Yes
1978	Secondary	Single	LIKUNI	No	No
1989	Primary	Married	BULUZI	No	No
1983	Secondary	Married	BULUZI	No	No
1983	Secondary	Divorced	36	No	No
1981	Secondary	Married	CHINSAPO	No	No
1995	>Secondary	Single	25	Yes	No
1994	Secondary	Married	24	Yes	Yes
1987	Secondary	Married	NJERWA	No	No
1985	Primary	Married	MTSILIZA	No	No
1996	Primary	Married	MTSILIZA	No	No
1992	Secondary	Married	MTSLIZA	No	No
2005	Primary	Single	36	No	No
2000	Secondary	Single	36	No	No
1993	Secondary	Married	23	No	No
1977	Primary	Married	MITUNDU	No	No
1997	Secondary	Single	22	No	Yes
1984	>Secondary	Married	23	Yes	No
2003	Primary	Single	47	No	No
1994	Secondary	Married	CHINSAPO	No	No
1983	Secondary	Married	MCHESI	Yes	Yes
1991	Secondary	Single	KAPHIRI	Yes	No
1995	Secondary	Single	CHIUZIRA	No	Yes
1992	Primary	Single	CHINSAPO	No	No
1982	Primary	Married	NJERWA	No	No
1991	Primary	Married	MTANDIRE	No	No
2000	>Secondary	Single	49	Yes	Yes
1988	None	Married	36	No	No
1985	Primary	Married	36	No	No
1998	Primary	Single	24	No	No
1994	Primary	Single	24	No	No
1994	Primary	Married	36	No	No
1986	Primary	Single	49	No	No
2003	Secondary	Single	36	No	No
1996	Secondary	Single	36	No	Yes
1992	Secondary	Single	FALLS	No	No
1997	Primary	Married	CHINSAPO	No	No
2015	None	Single	46	Yes	No
1990	Secondary	Married	NTANNDIRE	No	No
1991	Secondary	Married	36	Yes	Yes
2001	Secondary	Single	MTSILIZA	Yes	No
1980	Secondary	Married	MTSILIZA	No	No
1993	Secondary	Married	1993	Yes	Yes
1994	Secondary	Married	MTSILIZA	No	No
1990	Secondary	Married	CHINSAPO	Yes	Yes
1988	Secondary	Married	CHINSAPO	Yes	Yes
1988	Secondary	Married	KAPHIRI	No	Yes
1996	>Secondary	Single	KAWALE	Yes	Yes
2000	Primary	Married	WAKAWAKA	No	No
1996	Secondary	Married	NTANDIRE	Yes	No
1973	Primary	Married	47	No	No
1966	Secondary	Married	36	No	No
1984	Secondary	Married	49	Yes	Yes
1985	Secondary	Married	CHIWINGA	Yes	Yes
1986	Secondary	Married	36	Yes	Yes
1978	Secondary	Married	LIPEMBE	Yes	Yes
1991	Secondary	Single	36	Yes	Yes
1999	Secondary	Single	47	No	No
1985	Primary	Married	CHADZA	No	No
1994	Primary	Married	CHINSAPO	No	Yes
1984	Secondary	Married	36	No	No
1992	Primary	Married	46	No	Yes
1979	None	Married	CHINSAPO	No	Yes
1982	None	Married	MTSILIZA	No	No
1997	Primary	Married	24	No	No
1992	Secondary	Married	MTSILIZA	No	No
1992	>Secondary	Married	CHINSAPO	Yes	No
1995	Secondary	Single	36	No	No
1986	Primary	Married	BY PASS	No	No
1989	Secondary	Married	NJERWA	No	No
1983	Primary	Divorced	KAUMA	No	No
1986	Primary	Divorced	CHINSAPO	No	No
1995	Primary	Married	KALIEKA	Yes	Yes
1997	Secondary	Single	KAWALE	Yes	Yes
1997	Secondary	Single	3	No	No
1993	Secondary	Married	MTANDIRE	Yes	No
1995	Primary	Married	CHINSAPO	No	No
1992	>Secondary	Single	49	Yes	Yes
1996	Secondary	Married	24	Yes	Yes
1985	Primary	Married	MITENGO	No	No
1976	Secondary	Single	CHINSAPO	No	Yes
1983	Secondary	Married	51	No	No
1985	Primary	Married	36	No	No
1999	Primary	Single	36	Yes	No
1974	Primary	Divorced	23	No	No
1981	Secondary	Married	KAPHIRI	Yes	Yes
1991	Primary	Married	KAPHIRI	No	No
1986	Secondary	Single	1986	No	No
1997	>Secondary	Single	24	Yes	Yes
2000	Secondary	Married	36	No	No
1998	Secondary	Single	LIKUNI	No	No
1988	Secondary	Married	NJERWA	No	No
2000	Secondary	Single	MTANDIRE	Yes	Yes
1984	Primary	Married	BULUZI	No	No
1991	Secondary	Single	CHINSAPO	No	No
1997	Secondary	Single	23	No	No
1992	Primary	Single	CHINSAPO	Yes	Yes
1983	Primary	Divorced	09	No	No
1983	Secondary	Married	36	Yes	No
1984	Primary	Married	46	No	No
1990	Secondary	Married	LIKUNI	No	No
1993	Secondary	Married	CHINSAPO	No	No
1998	Primary	Married	24	No	No
2004	Primary	Single	24	Yes	Yes
1980	Primary	Married	23		No
1997	Secondary	Single	24	Yes	Yes
1987	Secondary	Married	36	Yes	Yes
1988	Primary	Single	24	No	No
2018	None	Single	36	No	No
1957	None	Widowed	23	No	No
1999	Secondary	Single	MTANDIRE	Yes	Yes
1986	Primary	Married	36	No	No
1978	Primary	Single	36	No	No
1989	Secondary	Single	24	No	No
1994	Secondary	Married	NJERWA	Yes	Yes
1978	Primary	Married	36	No	No
1994	Primary	Single	36	No	No
1994	Primary	Married	CHIGWILIZANO	No	Yes
1988	Primary	Married	47	No	Yes
1995	Primary	Divorced	NSANTHE	No	No
1995	Primary	Married	24	No	Yes
1972	Primary	Married	46	Yes	Yes
1985	Primary	Married	46	Yes	Yes
1995	Secondary	Married	MTANDIRE	No	No
1974	Primary	Divorced	MITUNDU	No	No
1997	Secondary	Married	09	Yes	Yes
1977	Primary	Married	CHINSAPO	Yes	Yes
2003	Secondary	Single	36	No	No
1999	>Secondary	Single	KAWALE	Yes	Yes
2002	Secondary	Single	CHINSAPO	No	No
1996	Secondary	Married	MTSILIZA	No	No
1992	>Secondary	Single	36	Yes	Yes
1998	Secondary	Single	36	Yes	Yes
1998	Secondary	Married	MTSILIZA	No	No
1996	Secondary	Married	CHINSAPO	No	No
1997	>Secondary	Single	24	Yes	Yes
1992	Secondary	Married	CHINSAPO	Yes	Yes
1991	sd	Single	CHINSAPO	No	No
1983	Secondary	Married	36	No	No
1998	Secondary	Single	CHILINDE	No	No
1994	Secondary	Single	SAINT	Yes	Yes
1998	Secondary	Married	24	Yes	Yes
2003	Secondary	Single	36	Yes	Yes
1989	Secondary	Married	36	No	No
2001	Primary	Single	44	No	No
1973	None	Married	CHANIKA	No	No
1996	Primary	Married	CHINSAPO	Yes	Yes
1994	Primary	Single	6 MILES	No	No
1984	Secondary	Married	CHINSAPO	No	No
1986	Primary	Married	CHINSAPO	No	No
1992	Secondary	Married	MTANDIRE	Yes	Yes
1993	Secondary	Married	MTAMDIRE	Yes	Yes
1983	Secondary	Married	23	No	No
1988	Primary	Married	MITENGO	No	No
1985	Secondary	Married	CHINSAPO	No	No
1995	Primary	Married	MALINGUNDE	No	No
1999	Secondary	Married	MALINDU	No	No
1995	Secondary	Married	CHINSAPO	No	No
1997	Secondary	Single	MCHESI	Yes	Yes
1993	Secondary	Single	24	No	No
1993	Primary	Married	MTSILIZA	No	No
1990	Primary	Married	MALILI	No	No
1990	Secondary	Single	24	No	No
1999	Secondary	Single	MTANDIRE	No	No
1990	Secondary	Married	CHIMOKA	No	No
1984	Primary	Married	CHIMOKA	No	No
1999	>Secondary	Single	49	Yes	Yes
1997	Secondary	Married	46	Yes	Yes
1979	Primary	Married	MTANDIRE	Yes	No
1993	Secondary	Married	36	Yes	Yes
1977	Primary	Married	NCHESI	Yes	Yes
1987	Secondary	Married	MTANDIRE	Yes	Yes
1996	Secondary	Single	MTANDIRE	No	No
1983	Secondary	Married	46	No	No
1993	Secondary	Married	23	Yes	No
1984	>Secondary	Married	MTANDIRE	Yes	No
1998	Secondary	Married	49	No	No
1992	Primary	Single	MWANAMANGA	Yes	Yes
2000	Secondary	Single	24	Yes	No
1996	>Secondary	Single	24	No	No
1991	None	Married	CHIMBOWA	No	No
1977	Primary	Married	MTANDIRE	No	No
1991	Primary	Married	CHIMBOWA	No	No
1992	Secondary	Single	49	Yes	Yes
1998	Primary	Married	CHITETE	Yes	No
1982	Secondary	Married	CHILINDE	Yes	Yes
1983	Primary	Married	MTANDIRE	No	No
1998	Primary	Single	24	No	No
1976	Primary	Married	36	No	No
1989	Primary	Married	36	No	No
1990	Secondary	Single	KAWALE	Yes	Yes
1982	Secondary	Married	MTANDIRE	No	No
1983	Primary	Married	KAPHIRI	Yes	No
1999	Secondary	Single	24	Yes	Yes
1999	Primary	Married	6	No	No
1992	Primary	Married	6	Yes	Yes
1993	Primary	Married	36	No	No
1985	Primary	Married	BIWI	No	No
1995	Primary	Married	CHINSAPO	No	No
1991	Secondary	Married	MTSILIZA	No	No
1984	Secondary	Married	MTSILIZA	No	No
1994	Secondary	Married	24	No	No
1994	Secondary	Single	24	No	No
1993	Secondary	Single	NCHISI	Yes	No
1998	Secondary	Single	FALLS	Yes	Yes
2000	Secondary	Single	LIKUNI	No	Yes
1987	Secondary	DS	CHILINDE	Yes	No
1996	>Secondary	Single	BIWI	Yes	Yes
1963	Primary	Widowed	36	No	No
1984	Secondary	Married	23	Yes	Yes
1987	Primary	Divorced	CHINSAPO	No	No
2001	Primary	Single	36	Yes	Yes
1994	Primary	Married	24	No	No
1991	Primary	Married	36	No	No
1984	Secondary	Married	ZAMKUTU	No	No
1964	Primary	Married	CHADZA	No	No
1996	Secondary	Single	22	No	No
1988	Primary	Single	MTSILIZA	No	No
1993	Primary	Married	36	No	No
1988	Primary	Married	36	No	Yes
1990	Secondary	Single	KAUMA	No	No
1970	Primary	Married	NJERWA	No	No
1998	Primary	Married	MTSILIZA	No	No
1998	Primary	Married	36	No	No
1993	Secondary	Married	KAUMA	Yes	No
1970	Secondary	Married	MTANDIRE	No	Yes
1996	>Secondary	Married	CHOINSAPO	No	No
1997	Primary	Married	6 MILES	No	Yes
1998	Primary	Married	6 MILES	No	Yes
1998	Secondary	Single	CHINSAPO	No	No
2005	Primary	Single	24	No	No
1993	Primary	Married	36	No	Yes
1985	Primary	Married	KAPHIRI	No	No
1990	Primary	Married	36	No	No
1983	Primary	Married	CHALA	No	No
1995	Primary	Married	BENITO	No	No
1993	Secondary	Married	38	No	Yes
1974	None	Married	MGWALA	No	No
1988	Secondary	Single	36	No	No
1998	Secondary	Married	50	No	No
1999	Primary	Married	23	No	No
2004	Primary	Married	CHINSAPO	No	No
2002	Primary	Married	24	Yes	Yes
2005	Primary	Single	36	Yes	Yes
1983	Primary	Married	36	No	No
1999	Secondary	Single	25	Yes	Yes
1987	Primary	Married	CHINSAPO	Yes	Yes
1995	Secondary	Married	NJERWA	No	No
1996	Secondary	Single	25	No	Yes
1999	Secondary	Married	44	nn	No
1999	>Secondary	Single	36	No	No
1965	Primary	Married	36	No	No
2000	Primary	Married	MWANAMANGA	No	No
2000	Primary	Married	KABUDULA	No	No
1981	Secondary	Married	MITUNDU	Yes	No
1991	Secondary	Single	46	Yes	Yes
1987	Secondary	Married	MTSILIZA	Yes	Yes
1995	Secondary	Married	36	No	No
1992	3	Married	36	No	No
1992	Primary	Married	36	No	No
1995	>Secondary	Single	36	Yes	Yes
1993	>Secondary	Married	9	Yes	Yes
1990	Secondary	Married	9	Yes	Yes
1995	Primary	Married	MSUNDWE	No	No
1990	Primary	Married	36	Yes	No
1975	Secondary	Married	36	Yes	No
1984	Secondary	Married	NGOMA	Yes	Yes
1997	Secondary	Single	MTSILIZA	No	No
1997	Primary	Married	MTSILIZA	Yes	Yes
1990	Secondary	Single	24	No	No
1989	Primary	Married	24	No	No
1992	Primary	Married	36	Yes	Yes
1995	Secondary	Married	36	No	No
1984	Secondary	Married	24	No	No
2004	Primary	Single	23	No	No
1978	Secondary	Married	36	No	No
1981	Secondary	Married	36	No	No
1987	>Secondary	Married	15	No	No
1985	Primary	Married	36	No	No
1999	Primary	Single	MTSILIZA	No	No
1999	Secondary	Single	38	No	No
1996	Primary	Single	36	No	No
1975	Primary	Married	BIWI	Yes	Yes
2000	Primary	Married	24	No	No
1973	Secondary	Married	23	No	No
1999	Secondary	Married	CHINSAPO	Yes	Yes
1992	Secondary	Married	CHINSAPO	Yes	Yes
1993	Primary	Married	12	Yes	Yes
2000	Primary	Single	CHINSAPO	No	No
1984	Primary	Married	MWENDA	Yes	No
1985	None	Married	KALUMBA	No	No
1997	>Secondary	Single	36	Yes	Yes
1979	Secondary	Divorced	36	No	No
1996	Secondary	Married	50	No	No
2000	Secondary	Married	KABUDULA	No	No
1989	Secondary	Married	SANKHANI	No	No
1999	Primary	Married	KAPHIRI	No	No
2004	Secondary	Single	23	Yes	Yes
1998	Primary	Married	24	No	No
1988	Primary	Married	KAUMA	No	No
1980	Primary	Married	24	Yes	Yes
1992	Primary	Married	MAGNAGA	No	No
1991	Primary	Single	CHINSAPO	Yes	Yes
1983	None	Married	47	No	Yes
1989	Primary	Single	LUBWE	No	No
1993	Primary	Married	15	No	No
1992	Primary	Married	MTSILIZA	No	No
1987	Secondary	Married	KAWALE	Yes	Yes
1992	Secondary	Married	MALINGENDE	No	No
1994	Primary	Married	NSANI	No	No
1988	Secondary	Married	MALINDUNDE	No	No
1994	Secondary	Married	24	No	Yes
1994	>Secondary	Single	22	Yes	Yes
1988	Primary	Single	36	No	No
1992	Primary	Single	MTSILIZA	No	No
1997	Secondary	Married	NSANJE	No	No
2003	Secondary	Single	36	No	No
1994	Secondary	Single	57	No	Yes
1988	Secondary	Divorced	3	Yes	No
1989	Secondary	Married	24	No	No
1992	Secondary	Married	KAWALE	Yes	No
2000	Secondary	Single	36	Yes	Yes
[truncated: 23,592 more rows]

## Sheet: Recruitment data
DOB	Education	Maritalstatus	area	Electricity	water		EntryInitials	Month1	Date1	BiometricData
1995	Secondary	Single	CHIMOKA	No	No
1996	Primary	Married	DEDZA	No	No
1959	None	Married	50	No	No
1985	Primary	Married	MCHITANJIRU	No	No
1996	Primary	Married	KAPHATA	No	No
1997	Primary	Divorced	CHOWA	No	No
1990	>Secondary	Married	CHINSAPO	Yes	No
1982	Secondary	Married	NJERWA	Yes	No
1980	Secondary	Married	CHIUZIRA	No	Yes
1996	Primary	Single	CHINSAPO	Yes	Yes
1982	Primary	Married	36	No	No
1986	>Secondary	Married	MTSILIZA	Yes	No
1994	Secondary	Single	CHINSAPO	No	Yes
1995	Secondary	Single	FALLS	Yes	Yes
1991	Primary	Married	MKANGAMIRA	No	No
1985	Primary	Married	KALIEKA	No	No
1980	Primary	Married	36	No	No
1977	Primary	Married	MTSILIZA	Yes	Yes
2000	Primary	Married	24	No	No
1977	Secondary	Married	CHIPASULA	No	No
1970	Secondary	Married	CHINSAPO	Yes	Yes
1993	Primary	Married	22	No	No
1994	Secondary	Single	46	No	No
2005	Secondary	Single	36	No	No
1999	Secondary	Married	36	NN	No
1971	Secondary	Married	36	Yes	Yes
1997	Primary	Married	36	No	No
1986	Primary	Single	BYPASS	No	No
1995	Primary	Single	36	No	No
2002	Primary	Married	36	No	No
1971	Secondary	Married	23	No	Yes
2000	Secondary	Married	36	Yes	Yes
1980	Primary	Married	36	No	No
1999	>Secondary	Single	22	Yes	Yes
1976	Secondary	Married	MAZENGELA	No	No
1987	Secondary	Single	MCHESI	No	No
1999	Secondary	Single	24	No	No
2003	Primary	Single	36	No	No
1999	Secondary	Single	KAUMA	No	No
1994	Primary	Single	36	No	No
1974	Primary	Married	CHIWELE	No	No
1988	Primary	Married	CHIMTANJIRU	No	No
1993	Primary	Married	56	No	No
1989	Secondary	Married	KALIYEKA	Yes	Yes
1986	Secondary	Married	49	Yes	Yes
1999	Secondary	Married	36	No	Yes
1999	Primary	Married	36	Yes	Yes
1991	Secondary	Married	NRC	No	No
1993	Secondary	Divorced	KAUMA	No	No
1998	Secondary	Single	MTSILIZA	No	No
1986	Secondary	Married	38	No	No
1989	Primary	Married	38	No	No
1998	Secondary	Single	36	No	No
1984	Secondary	Married	MCHESI	No	No
1984	Primary	Married	MITUNDU	No	No
1996	Primary	Married	22	No	No
1983	Secondary	Married	CHILINDE	Yes	Yes
1996	>Secondary	Single	CHINSAPO	Yes	Yes
2001	Primary	Married	36	No	No
1984	Secondary	Single	36	Yes	Yes
1992	Secondary	Married	CHINSAPO	Yes	Yes
1997	Secondary	Married	25	Yes	Yes
1994	Primary	Married	KALUNDU	No	No
2000	Primary	Married	CHIKANGOZA	No	No
1993	Secondary	Married	MCHESI	Yes	Yes
1976	Primary	Married	24	No	No
1980	Primary	Married	36	No	No
1999	Secondary	Single	24	No	Yes
2018	None	Single	MCHEZI	No	No
1980	Secondary	Married	KAWALE	No	Yes
1987	>Secondary	Married	MTSILIZA	No	No
1998	Primary	Single	CHIGWILIZANO	No	No
2000	Secondary	Single	48	Yes	Yes
1993	Secondary	Married	CHILINDE	Yes	Yes
1999	Secondary	Single	KAPHIRI	No	No
1974	Secondary	Married	50	No	Yes
2015	None	Single	22	Yes	Yes
2000	Primary	Single	36	No	No
1990	Secondary	Married	50	No	No
1997	Secondary	Single	23	Yes	Yes
1975	Primary	Single	CHITUKULA	No	No
1976	Primary	Married	CHILINDE	Yes	Yes
1994	Secondary	Single	23	No	No
1997	Primary	Married	CHINSAPO	No	Yes
2002	Secondary	Married	CHINSAPO	Yes	Yes
1988	>Secondary	Single	47	Yes	Yes
1998	Primary	Married	36	No	No
1975	Primary	Married	CHITEDZE	Yes	Yes
2000	Primary	Married	36	No	No
1993	Secondary	Single	CHINSAPO	Yes	Yes
1998	Secondary	Single	18	No	No
1995	Secondary	Married	CHINSAPO	No	No
1992	Secondary	Married	36	No	Yes
1991	Primary	Married	36	No	No
1988	Primary	Married	36	No	No
1995	Primary	Married	KALIEKA	No	Yes
1999	Primary	Single	24	Yes	No
2005	Primary	Single	MGOMA	No	No
1982	Primary	Married	CHITEDZE	Yes	Yes
1983	Secondary	Married	23	No	No
2002	Primary	Divorced	MODZA	No	No
1983	Secondary	Married	MTSILIZA	No	No
1974	None	Married	24	No	No
1984	Primary	Married	MTSILIZA	No	No
1985	Secondary	Married	MTSILIZA	No	No
1989	Primary	Divorced	MTSILIZA	No	No
1989	Primary	Married	CHINSAPO	No	No
1999	Secondary	Married	36	No	No
1979	>Secondary	Married	KAUMA	Yes	Yes
1988	Secondary	Married	36	No	No
1976	Secondary	Married	KAUMA	Yes	Yes
2002	Primary	Married	KATATHA	No	No
1992	Secondary	Married	36	No	No
1979	Primary	Married	46	No	No
2000	Secondary	Single	CHINSAPO	No	No
1983	Primary	Single	CHIGWILIZANO	No	No
1973	None	Married	25	No	No
1990	Primary	Single	36	No	No
2004	Primary	Single	CHIDUNGWE	No	No
1999	Primary	Single	23	No	No
1992	None	Divorced	24	Yes	Yes
1996	Secondary	Married	6 MILES	No	Yes
1999	Secondary	Married	36	Yes	No
1999	Secondary	Single	CHIGWILIZANO	Yes	Yes
2000	Secondary	Single	36	No	No
1975	Primary	Single	CINSAPO	No	No
1993	Primary	Married	MINGU	No	No
1996	Primary	Single	36	Yes	Yes
1983	Secondary	Married	24	No	No
1994	Secondary	Married	CHINSAPO	No	No
1985	Primary	Married	36	No	No
1996	Secondary	Single	23	No	No
1998	Secondary	Married	36	Yes	Yes
1984	Secondary	Single	CHISEKA	No	No
2000	Secondary	Single	KALIEKA	Yes	Yes
1997	Primary	Married	CHINSAPO	Yes	Yes
1980	Primary	Married	50	No	No
1995	Secondary	Married	36	No	No
1982	Primary	Married	56	No	No
1993	Secondary	Married	36	Yes	No
1998	>Secondary	Single	24	Yes	Yes
1985	Primary	Married	36	No	No
1992	Secondary	Married	24	Yes	Yes
1997	Primary	Married	22	Yes	Yes
1991	Primary	Married	22	Yes	Yes
1998	Primary	Married	NJERWA	Yes	Yes
1999	Secondary	Married	22	No	No
1995	Primary	Single	24	No	No
1998	Secondary	Single	23	Yes	Yes
1981	Primary	Married	KAUMA	Yes	Yes
1984	Primary	Single	18	Yes	Yes
1988	Primary	Married	CHISEKA	No	No
1990	Secondary	Married	CHISEKA	No	No
1994	Secondary	Single	23	No	No
1990	Secondary	Married	36	Yes	Yes
1997	Secondary	Married	36	Yes	Yes
1998	Secondary	Single	36	No	No
1996	Primary	Single	36	No	No
1999	Secondary	Married	36	Yes	Yes
1994	>Secondary	Single	BIWI	Yes	Yes
1983	Primary	Married	24	Yes	Yes
1994	>Secondary	Single	23	Yes	Yes
1981	Secondary	Married	57	Yes	No
1980	Secondary	Married	MAENJE	No	No
1983	None	Married	KUNTHULU	No	No
2003	Secondary	Single	24	Yes	Yes
1979	Secondary	Married	CHINSAPO	Yes	Yes
1970	Primary	Married	36	No	Yes
1991	Secondary	Single	36	No	No
1985	Secondary	Single	24	No	No
1993	Primary	Married	MTANDIRE	No	No
1998	Secondary	Married	47	No	No
1993	Primary	Married	24	Yes	Yes
1986	Secondary	Married	36	Yes	Yes
1977	Secondary	Married	23	No	No
1992	Secondary	Married	36	Yes	Yes
1980	Secondary	Single	44	Yes	Yes
2012	Primary	Single	30	Yes	Yes
1994	Primary	Single	23	No	No
1994	Primary	Married	6	No	No
2000	Primary	Single	36	No	No
2002	Secondary	Married	24	Yes	Yes
1991	Primary	Married	KAPHIRI	No	No
1990	None	Married	MTSILIZA	No	No
1979	Primary	Married	23	No	No
1992	Secondary	Married	CHINSAPO	No	No
1987	Secondary	Married	CHIGWIRIZANO	Yes	Yes
1980	Secondary	Married	50	No	No
1997	Secondary	Single	36	Yes	Yes
1988	Primary	Married	CHIGWILIZANO	No	No
1990	Primary	Married	23	No	No
2002	Primary	Married	CHINSAPO	No	No
1993	Secondary	Married	24	No	No
1991	Primary	Married	CHINSAPO	Yes	No
1985	Primary	Married	36	No	No
1986	Secondary	Married	SENTI	No	No
1994	Secondary	Single	24	Yes	Yes
1989	Secondary	Divorced	CHINSAPO	No	Yes
1989	Secondary	Single	49	No	No
1999	Primary	Married	24	Yes	No
1995	Primary	Married	KAWALE	No	No
1979	Secondary	Married	MTANDIRE	No	No
1990	Primary	Married	51	No	No
2000	Secondary	Single	NJERWA	No	No
1997	Secondary	Single	NJERWA	No	No
1981	Secondary	Married	CHINSAPO	Yes	Yes
1993	Secondary	Married	FALLS	Yes	Yes
1995	Secondary	Single	36	No	No
1982	Primary	Married	CHINSAPO	No	Yes
1975	Primary	Married	CHINSAPO	No	Yes
1989	Primary	Married	56	No	No
1984	Secondary	Married	36	Yes	No
1992	Primary	Married	36	No	No
1991	Primary	Single	SENTI	No	No
1996	Primary	Married	CHINSAPO	Yes	Yes
1998	Primary	Single	36	No	No
2015	None	Single	36	No	No
1991	Secondary	Married	KAUMA	Yes	Yes
1994	Primary	Married	KAUMA	No	No
1991	Secondary	Divorced	25/SECTOR 3	Yes	Yes
2001	Primary	Married	44	No	No
1993	Secondary	Married	CHINSAPO	No	No
1996	Primary	Married	CHINSAPO	No	No
2002	Secondary	Married	CHINSAPO	No	No
1997	Primary	Married	36	No	No
1997	Secondary	Single	KALIEKA	No	No
1985	Secondary	Married	36	No	No
1993	Primary	Married	36	No	No
2000	Secondary	Single	36	Yes	Yes
1989	Secondary	Married	MTSILIZA	No	No
1993	Primary	Single	MTSILIZA	No	No
1963	Secondary	Married	MCHESI	No	No
1997	Secondary	Married	CHINSAPO	No	Yes
1986	Secondary	Married	49	No	No
2003	Primary	Single	MITUNDU	No	No
1985	Secondary	Married	36	No	No
1996	Primary	Single	24	No	No
2003	Secondary	Single	38	Yes	Yes
1992	Secondary	Married	MALANGALANGA	No	No
2001	Primary	Married	MCHESI	No	No
1985	Primary	Married	CHINSAPO	No	No
1991	Primary	Married	49	No	No
1992	Primary	Married	23	Yes	Yes
1999	Primary	Married	PIASAN	No	No
2003	Primary	Married	MTANDIRE	No	No
1994	Primary	Married	KALIEKA	No	No
1999	Primary	Married	36	No	No
1998	Secondary	Single	36	No	No
1997	Primary	Married	25	Yes	Yes
1987	Primary	Married	BIWIW	No	No
1985	Primary	Married	CHIMEZA	No	No
1979	Secondary	Married	36	No	No
1997	Secondary	Divorced	36	No	No
1992	Secondary	Married	36	Yes	Yes
1995	Primary	Single	PIASANI	Yes	Yes
1990	Secondary	Married	24	No	No
1999	Secondary	Married	CHIMWAZA	No	No
1995	Secondary	Married	CHINSAPO	Yes	No
1993	Secondary	Married	38	No	No
1989	Secondary	Married	KAPHIRI	No	No
1999	Secondary	Single	24	No	No
1976	Primary	Married	CHIWAMBA	Yes	Yes
1999	Primary	Married	BYPASS	No	No
1997	Secondary	Single	23	No	No
1994	Primary	Married	BYPASS	No	No
2000	Secondary	Married	24	No	No
1994	Primary	Married	MTANDIRE	No	No
1999	Secondary	Single	36	No	Yes
1997	Primary	Single	MCHESI	Yes	Yes
1996	Secondary	Single	KAWALE	No	Yes
1998	Secondary	Married	FALLS	No	Yes
1981	Primary	Married	46	No	No
2001	Secondary	Single	KAUMA	Yes	No
1987	Secondary	Married	36	No	No
1994	>Secondary	Single	24	No	Yes
1982	Secondary	Divorced	50	No	Yes
1995	Secondary	Married	CHINSAPO	Yes	Yes
1999	Secondary	Single	36	No	No
1976	Primary	Married	36	No	No
1993	Secondary	Single	36	Yes	Yes
2001	Primary	Married	MITENGO	No	No
1999	Secondary	Married	MITENGO	No	No
1993	Primary	Married	36	No	No
1994	Secondary	Married	25	Yes	Yes
1988	Primary	Married	KACHALA	No	Yes
1985	Primary	Married	CHINSAPO	No	No
1994	Primary	Single	24	No	No
1994	Secondary	Married	CHINSAPO	Yes	Yes
2001	Primary	Married	24	No	No
2000	Primary	Married	CHINSAPO	No	No
1999	Primary	Single	MASAMBADISI	No	No
1995	Secondary	Married	36	Yes	Yes
1988	Secondary	Single	CHINSAPO	Yes	Yes
1990	Secondary	Single	24	Yes	Yes
1987	Primary	Married	CHINSAPO	Yes	Yes
1998	Secondary	Single	CHIGWILIZANO	Yes	Yes
1991	Secondary	Married	23	Yes	Yes
1998	Secondary	Single	BYPASS	No	No
1997	>Secondary	Married	A/3	Yes	Yes
1986	Secondary	Married	KALIEKA	Yes	Yes
1991	Primary	Single	CHINSAPO	No	No
1984	Primary	Married	36	No	No
1998	Primary	Married	36	No	No
1989	Primary	Married	50	No	No
1965	None	Married	36	No	No
1990	Secondary	Married	BYPASS	No	Yes
1994	Secondary	Married	CHINSAPO	No	No
1996	Secondary	Married	36	No	No
1980	Primary	Married	LIKUNI	Yes	Yes
1987	>Secondary	Single	24	No	No
2005	Primary	Single	FALLS	Yes	Yes
1989	Secondary	Single	CHINSAPO	Yes	Yes
1985	Secondary	Married	24	No	No
2008	Primary	Single	FALLS	Yes	Yes
1980	None	Married	CHINSAPO	No	No
1982	Secondary	Married	18	No	No
1996	Secondary	Married	47	Yes	Yes
1999	>Secondary	Single	FALLS	Yes	Yes
2002	None	Married	36	No	No
1996	Primary	Married	BISALOMO	No	No
1996	Primary	Single	FALLS	No	No
1994	Secondary	Single	CHINSAPO	No	No
1984	Secondary	Married	23	Yes	Yes
1993	Secondary	Single	49	Yes	Yes
1998	Secondary	Married	CHINSAPO	Yes	Yes
1984	Primary	Married	LIKUNI	No	No
1986	Primary	Married	36	No	No
1993	Secondary	Single	CHITEDZE	Yes	Yes
1992	Secondary	Married	24	No	No
1984	Primary	Married	KAPHIRI	No	No
1999	Secondary	Widowed	CHIUZIRA	No	No
1974	Primary	Married	44	No	No
2002	Secondary	Single	36	Yes	Yes
1995	Primary	Married	36	No	No
1980	Primary	Married	38	No	No
1992	Primary	Married	24	No	No
2000	Primary	Widowed	36	Yes	Yes
1990	Secondary	Married	KAWALE	No	No
1990	Primary	Married	KAWALE	No	No
1995	Primary	Married	24	No	No
1976	Primary	Married	KAPHIRI	No	No
2000	Secondary	Single	24	No	No
1989	Secondary	Married	46	Yes	Yes
1983	Primary	Married	CHIPASULA	No	No
1986	Secondary	Married	23	No	Yes
1998	Primary	Married	12	No	No
1997	Secondary	Married	47	No	No
1997	Secondary	Widowed	36	No	No
2002	Secondary	Married	CHINSAPO	No	Yes
1979	Primary	Widowed	36	No	No
1988	Secondary	Widowed	23	Yes	No
1986	Primary	Divorced	CHILINDE 2	Yes	Yes
1999	Primary	Single	6MILES	No	No
1999	Secondary	Single	36	Yes	No
1997	Secondary	Married	36	Yes	Yes
1990	Secondary	Married	36	No	No
1994	Secondary	Married	23	Yes	Yes
1999	Secondary	Married	36	No	No
1997	Primary	Single	36	No	No
1993	Secondary	Married	24	No	No
1997	Primary	Married	38	No	No
1998	Primary	Married	38	No	No
2000	Primary	Married	CHINSAPO	Yes	No
1991	Primary	Married	PONDAMALI	No	No
1987	Primary	Married	PONDAMALI	No	No
1991	Primary	Married	CHINSAPO	No	No
2001	Primary	Single	46	Yes	No
1999	Primary	Single	MTANDIRE	No	No
1994	Primary	Widowed	36	Yes	Yes
2016	None	Single	36	Yes	No
1994	Primary	Married	CHINSAPO	Yes	Yes
1998	Secondary	Married	CHIMOKA	No	No
1992	Primary	Married	CHIMOKA	No	No
2001	Primary	Single	CHIGWILIZANO	No	No
1986	Primary	Married	24	No	No
1998	Secondary	Widowed	MCHEZI	No	No
1994	Secondary	Widowed	24	No	Yes
1991	Secondary	Single	CHINSAPO	No	No
1992	Secondary	Widowed	KAUMA	Yes	Yes
1989	Primary	Divorced	CHINSAPO	No	No
1994	Secondary	Married	23	No	No
1995	Primary	Married	23	No	No
1978	Primary	Married	3	No	No
1986	Secondary	Married	MSUNDWE	No	No
1982	Primary	Married	MTSILIZA	No	No
1980	Secondary	Widowed	36	Yes	Yes
2001	Secondary	Married	4	Yes	Yes
1970	Secondary	Married	LIKUNI	Yes	Yes
1984	Secondary	Married	36	No	No
1990	Secondary	Married	KAWALE	Yes	No
1986	None	Divorced	24	No	No
1993	Primary	Married	36	No	No
1992	Secondary	Married	KAWALE	No	Yes
1943	Primary	Widowed	LIKUNI	No	No
1971	Primary	Married	3	No	No
1994	Secondary	Married	24	No	No
1985	Secondary	Married	46	No	No
1992	Primary	Single	CHINSAPO	Yes	Yes
1982	Primary	Married	CHINSAPO	No	No
1985	Secondary	Married	36	No	No
1995	Primary	Married	MTANDIRE	No	No
1997	Secondary	Married	38	No	Yes
1996	Secondary	Single	36	Yes	Yes
1994	Primary	Married	46	No	No
1999	Secondary	Single	24	No	No
1995	Secondary	Single	23	Yes	Yes
1992	Secondary	Divorced	CHINSAPO	Yes	Yes
1995	Secondary	Single	23	No	No
1998	Secondary	Married	36	Yes	No
1988	Primary	Married	36	No	No
1999	Secondary	Married	36	Yes	Yes
1995	Secondary	Married	23	No	No
2001	Primary	Single	BIWI	No	No
2005	Primary	Single	LIKUNI	No	No
1984	Secondary	Married	36	No	No
2019	None	Single	24	No	No
1996	Secondary	Married	36	No	No
1976	Primary	Married	CHIWEZA	No	No
2000	>Secondary	Married	NRC	Yes	Yes
1980	Secondary	Married	36	No	No
1994	Primary	Married	CHIGWIRIZANO	No	No
1992	Secondary	Married	MTANDIRE	No	No
1996	Secondary	Single	CHIGWIRIZANO	No	No
1999	Primary	Divorced	22	No	No
1974	Secondary	Divorced	MCHESI	No	No
1980	Secondary	Single	CHINSAPO	Yes	Yes
1997	Secondary	Single	KAWALE	No	No
2001	Secondary	Married	24	Yes	Yes
1004	Secondary	Married	22A	Yes	Yes
1994	Primary	Single	36	No	No
1998	Primary	Single	43	Yes	Yes
1994	Primary	Divorced	36	No	No
1978	Primary	Married	KAUMA	No	No
1994	Primary	Single	24	No	No
2000	Primary	Divorced	24	No	No
1990	Secondary	Married	22	Yes	No
1999	Secondary	Married	CHINSAPO	Yes	Yes
1989	Secondary	Single	LIKUNI	Yes	Yes
1989	Secondary	Single	24	Yes	Yes
1984	Primary	Married	46	Yes	Yes
1993	Secondary	Married	47	No	No
2000	Primary	Single	MTSIRIZA	No	No
1991	Secondary	Married	24	Yes	Yes
1988	Secondary	Divorced	CHINSAPO	Yes	Yes
1996	Secondary	Single	38	No	Yes
2000	Secondary	Single	36	Yes	Yes
1999	Secondary	Single	A/1	Yes	Yes
1983	Primary	Married	JAMBAWE	No	No
1986	Secondary	Married	36	No	Yes
1987	Secondary	Married	36	No	Yes
1987	None	Married	KAPHIRI	No	No
1992	Secondary	Married	KALOWE	No	No
1987	Secondary	Married	24	No	No
1992	Secondary	Married	36	No	No
1983	Primary	Married	MAULA	Yes	Yes
1992	Primary	Single	NKHANGWA	No	No
1975	Secondary	Married	36	No	No
1995	Secondary	Single	CHINSAPO	No	No
1980	Primary	Married	LIKUNI	No	No
1986	Primary	Married	LIKUNI	No	No
2004	Secondary	Single	36	No	No
1997	Secondary	Married	36	Yes	Yes
1975	Primary	Married	24	No	No
1982	Secondary	Married	24	No	No
1990	Secondary	Single	36	No	Yes
1997	Primary	Single	24	No	No
1979	Primary	Single	36	No	No
1994	Primary	Married	36	No	No
1984	Secondary	Married	46	No	Yes
1988	Secondary	Single	36	No	No
1979	Primary	Married	23	Yes	Yes
1978	Primary	Single	MALANGALANGA	No	No
1976	None	Married	36	No	No
1989	Secondary	Single	CHILINDE	Yes	Yes
1994	Secondary	Single	CHINSAPO	No	No
1982	Primary	Single	MTANDIRE	No	No
1976	Primary	Married	TAMBALALE	No	No
1999	Primary	Married	46	No	No
1999	Secondary	Married	BYPASS	No	No
1996	Primary	Single	CHAMBWE	No	No
1996	Primary	Married	24	No	No
1998	>Secondary	Single	49	Yes	Yes
1999	Secondary	Single	CHIGWILIZANO	No	No
1985	Primary	Divorced	MALINGUNDE	No	No
1999	Secondary	Single	36	No	No
2002	Primary	Married	24	No	No
1988	Secondary	Single	49	No	No
2000	Primary	Married	MALILI	No	No
1998	None	Single	36	No	No
1990	Primary	Single	36	No	No
1980	Primary	Divorced	36	No	No
1997	Secondary	Married	MTSILIZA	No	No
1987	Primary	Married	36	No	No
2002	Secondary	Single	36	No	No
2004	Primary	Single	36	No	No
1988	Secondary	Single	MTSILIZA	Yes	Yes
1990	Primary	Married	A/1	No	No
1972	Secondary	Single	A/6	No	No
1997	Primary	Single	CHINSAPO	No	No
1997	Primary	Single	24	No	No
1994	>Secondary	Married	KALIEKA	No	No
1980	Secondary	Married	36	Yes	Yes
1999	Primary	Single	CHINSAO	No	No
1993	Secondary	Married	CHINSAPO	Yes	Yes
1988	Secondary	Married	46	Yes	Yes
1981	Secondary	Married	BUNDA	Yes	No
1995	Secondary	Married	36	No	No
1997	Primary	Married	24	No	No
2000	Primary	Single	36	No	No
1994	Primary	Married	36	No	No
2001	Primary	Married	MTSILIZA	No	No
1996	Primary	Married	36	No	No
2000	Primary	Married	3	No	No
1990	Secondary	Married	24	No	No
2001	Secondary	Single	MTANDIRE	No	No
2001	Secondary	Single	56	No	No
1994	Secondary	Married	36	No	No
2001	Primary	Married	MPHUZI	No	No
1989	Secondary	Married	23	Yes	Yes
1988	Primary	Single	36	No	No
1998	Secondary	Single	25	No	No
1985	Secondary	Married	KAPIRIF	No	No
1987	Secondary	Married	A/3	Yes	Yes
1986	Secondary	Married	MTANDIRE	No	No
1997	>Secondary	Married	CHINSAPO	Yes	Yes
1982	Primary	Married	36	No	No
1981	Primary	Married	24	Yes	Yes
1986	Primary	Married	CHINSAPO	No	No
1988	Secondary	Single	23	Yes	Yes
1991	Secondary	Married	36	Yes	Yes
1986	Secondary	Married	24	No	Yes
2003	Secondary	Single	KAWALE	No	No
1985	Secondary	Single	24	Yes	Yes
2004	Secondary	Single	MTANDIRE	No	No
1997	Primary	Single	NGOMA	No	Yes
1964	Primary	Married	KAPHIRI	No	No
1995	Primary	Married	A/9	No	No
1988	Secondary	Single	36	Yes	No
1999	Secondary	Single	6 MILES	No	No
1991	Secondary	Single	36	No	No
1987	Secondary	Married	36	Yes	Yes
1988	Primary	Married	36	Yes	Yes
1997	>Secondary	Single	FALLS	Yes	Yes
1998	Secondary	Single	23	No	No
1983	Secondary	Single	KAPHIRI	No	Yes
1997	Primary	Married	24	No	No
1982	Secondary	Married	33	Yes	Yes
1987	Secondary	Married	23	Yes	Yes
2000	Secondary	Single	23	Yes	Yes
2002	Primary	Single	36	No	Yes
1986	Secondary	Married	NANJIRI	No	No
1989	Secondary	Married	25	Yes	Yes
2003	Secondary	Married	25	No	No
1992	Secondary	Married	50	No	No
1988	Primary	Married	DEDZA	No	Yes
1998	Secondary	Married	CHINSAPO	Yes	No
1991	Secondary	Single	CHINSAPO	Yes	Yes
1978	Primary	Widowed	36	No	No
1995	Secondary	Single	23	Yes	Yes
1995	Secondary	Married	36	No	No
1994	None	Married	KAWALE	Yes	Yes					Yes
1993	Secondary	Single	49	Yes	Yes
1989	Secondary	Married	24	No	Yes
2000	Secondary	Married	A/9	No	No
2002	Secondary	Single	KAPHIRI	No	Yes
1993	>Secondary	Single	36	No	Yes
1998	Primary	Married	36	No	No
1988	Primary	Married	BYPASS	Yes	Yes
2000	Secondary	Single	46	Yes	Yes
1990	Primary	Married	CHINSAPO	No	No
1993	Primary	Married	KACHALA	No	No
1979	Secondary	Married	CHOMOKA	No	No
1993	Secondary	Married	CHINSAPO	Yes	Yes
1980	Primary	Single	FALLS	No	No
1998	Secondary	Married	36	Yes	No
1972	Secondary	Married	23	Yes	Yes
1963	Primary	Single	244	No	Yes
1983	Primary	Married	50	No	No
1983	None	Married	44	No	No
1993	Secondary	Single	CHINSAPO	No	Yes
1994	None	Married	MPONDAMAWANA	No	No
1979	Primary	Married	SSENTI	No	Yes
1987	Primary	Married	36	No	Yes
1988	Secondary	Married	24	Yes	Yes
2000	Secondary	Married	CHINSAPO	Yes	Yes
1984	Primary	Married	MTSILIZA	No	No
1985	Secondary	Married	MTSILIZA	No	No
1988	Primary	Married	CHINSAPO	No	Yes
1998	Secondary	Single	46	Yes	Yes
1993	Primary	Married	36	Yes	No
2002	Primary	Married	A/4	Yes	Yes
1998	Secondary	Single	24	Yes	Yes
1995	Primary	Married	36	No	No
1986	Primary	Married	24	No	No
1975	Primary	Married	CHILINDE	No	No
2001	Secondary	Single	CHINSAPO	No	No
1995	Secondary	Single	CHILINDE	Yes	Yes
1997	Secondary	Single	FALLS	Yes	Yes
2000	Secondary	Married	36	Yes	Yes
2005	Primary	Single	36	Yes	Yes
1981	Primary	Married	KUTHULU	Yes	Yes
1991	Secondary	Married	CHINSAPO	No	No
2001	Secondary	Single	36	No	No
1999	Secondary	Single	36	No	No
1994	Secondary	Married	24	No	No
1993	Primary	Married	36	No	No
1982	Secondary	Single	CHINSAPO	No	No
1992	Primary	Married	CHINSAPO	No	No
1992	Secondary	Married	CHINSAPO	No	No
2011	Primary	Single	36	No	No
2001	Secondary	Married	36	No	No
1997	Secondary	Married	CHINSAPO	No	No
1994	Primary	Single	36	No	No
1996	Secondary	Married	23	No	No
1989	Primary	Married	36	No	No
1992	Primary	Married	CHINSAPO	No	No
1997	Secondary	Single	22	Yes	Yes
1998	Secondary	Married	A/2	No	Yes
1980	Secondary	Married	CHINSAPO	Yes	No
1997	Secondary	Single	36	Yes	Yes
1999	Secondary	Single	MTSILIZA	No	No
1996	Primary	Married	46	No	No
1999	Primary	Married	CHINSAPO	No	No
1995	Secondary	Single	CHINSAPO	Yes	No
1978	Primary	Married	MTANDIRE	No	No
1986	Secondary	Married	CHAGAGA	No	No
1994	Primary	Single	24	No	No
1998	Primary	Married	36	No	No
1982	Primary	Married	DEDZA	No	No
1999	Primary	Married	KAUMA	Yes	Yes
1992	Primary	Married	KAUAM	No	No
1996	Secondary	Single	23	No	No
1998	Secondary	Married	MTANDIRE	No	No
1994	Secondary	Married	56	No	No
1992	Primary	Married	36	No	No
2000	Primary	Married	36	No	No
1997	Secondary	Married	36	No	No
1997	Primary	Single	6	No	No
1999	Secondary	Single	36	Yes	Yes
2003	Secondary	Single	50	Yes	Yes
2002	Primary	Single	36	No	No
1993	>Secondary	Married	22	Yes	Yes
2000	Primary	Married	36	No	No
2000	Secondary	Single	KAWALE	No	No
1973	Secondary	Married	NKHWANGWA	No	Yes
1995	Primary	Married	24	No	No
1984	Primary	Married	36	No	No
1984	Primary	Married	FALLS	Yes	Yes
1983	Primary	Married	6	No	No
2000	Secondary	Married	KANIUZE	No	No
2001	Primary	Married	36	No	No
1994	Secondary	Married	24	No	No
1998	>Secondary	Married	BIWI	No	No
2000	>Secondary	Single	36	No	No
1999	Secondary	Single	LIKUNI	No	No
1991	>Secondary	Married	21	Yes	Yes
1996	>Secondary	Married	21	Yes	Yes
1988	Primary	Married	36	No	No
1987	Primary	Married	MCHESI	Yes	Yes
1998	Primary	Married	MANDIRE	No	No
2000	Secondary	Married	BYPASS	No	No
2000	Primary	Single	24	No	Yes
1906	Secondary	Married	49	Yes	No
1997	>Secondary	Married	23	Yes	Yes
1997	>Secondary	Single	KAWALE	Yes	Yes
1982	Secondary	Married	36	Yes	Yes
2000	Primary	Married	KAWALE	No	No
1990	Secondary	Married	FALLS	Yes	Yes
2002	Secondary	Married	BIWI	Yes	No
2001	Primary	Married	CHALENDEWA	No	No
1999	Primary	Single	PONDAMALI	No	No
1995	Primary	Married	CHALENDEWA	No	No
1985	Secondary	Married	CHINSAPO	No	No
1995	None	Married	FALLS	Yes	Yes
1975	Primary	Single	MTSILIZA	No	No
1983	Primary	Married	49	No	No
1991	Secondary	Married	36	No	No
1993	Secondary	Single	24	No	No
1990	Primary	Married	NANJIRI	No	No
2001	Primary	Single	CHIMWALA	Yes	Yes
1992	Secondary	Single	22	No	No
1998	Secondary	Single	36	No	No
1998	Primary	Married	NJERWA	No	No
2003	Secondary	Single	38	No	Yes
1999	Primary	Single	24	No	No
1991	>Secondary	Single	MCHESI	Yes	Yes
1995	Secondary	Single	KAUMA	Yes	Yes
2018	None	Single	36	No	No
1996	Secondary	Single	NJERWA	No	No
1975	Primary	Married	47	No	No
1983	Primary	Married	PIASAN	No	No
1994	Secondary	Single	CHINSAPO	No	No
1995	Secondary	Married	36	No	No
1997	Primary	Married	CHIPENI	No	No
1999	Secondary	Single	36	No	No
1992	Primary	Married	43	No	No
1990	Secondary	Married	43	No	No
1991	Secondary	Single	NJERWA	Yes	Yes
2001	Primary	Single	MTSILIUZA	No	No
1988	Primary	Single	CHIGWILIZANO	No	No
1979	Primary	Married	24	No	No
1983	Secondary	Married	NJRWA	No	No
1978	Secondary	Married	36	Yes	Yes
1991	None	Married	36	No	No
1977	Primary	Married	36	No	No
1987	Secondary	Married	GALLS	Yes	Yes
1985	Primary	Married	KAPHIRI	No	No
1978	Secondary	Married	36	No	No
1977	Secondary	Single	36	No	No
1964	Primary	Divorced	MTANDIRE	No	No
1985	Primary	Married	KABUDULA	No	No
1990	Secondary	Married	KANENGO	No	No
2000	Secondary	Single	24	Yes	Yes
1986	Primary	Married	36	Yes	No
1994	Secondary	Married	MKWAIRA	No	No
1981	Secondary	Married	36	No	No
1988	Secondary	Married	36	No	No
1989	Secondary	Married	36	Yes	Yes
1989	Secondary	Single	36	No	No
1983	Primary	Married	47	No	No
1993	Secondary	Married	36	Yes	No
1990	Secondary	Married	CHINSAPO	Yes	No
2000	Primary	Married	MTSILIZA	No	No
2002	Primary	Married	MTSILIZA	No	No
1996	Secondary	Married	24	Yes	Yes
1988	Secondary	Married	36	No	No
2002	Primary	Single	CHINSAPO	No	No
1994	Secondary	Married	A/2	Yes	Yes
1992	Primary	Single	36	No	No
2004	Secondary	Single	24	Yes	Yes
1992	Primary	Married	36	No	No
1993	>Secondary	Single	CHITEDZE	No	No
2005	Secondary	Single	46	Yes	Yes
1983	Primary	Divorced	36	No	No
1975	Secondary	Single	24	Yes	Yes
1999	Secondary	Single	FALLS	Yes	Yes
1974	None	Married	25/C	No	Yes
1980	Primary	Married	MTANDIRE	Yes	Yes
1981	Primary	Married	PIASAN	No	No
1995	Primary	Single	MCHESI	No	No
1992	Primary	Married	MTANDIRE	No	No
1985	Primary	Single	25	No	No
1993	Secondary	Married	46	Yes	Yes
2000	Primary	Single	36	No	No
1994	Secondary	Single	FALLS	No	No
1994	>Secondary	Single	24	Yes	Yes
2000	Secondary	Married	MTANDIRE	Yes	Yes
1994	Secondary	Single	36	No	No
2002	Primary	Married	CHILOTA	No	No
2004	Secondary	Single	25	Yes	Yes
2001	Primary	Single	CHINSAPO	Yes	Yes
1975	Secondary	Married	FALLS	Yes	Yes
1999	Primary	Married	36	No	No
2000	Secondary	Married	LIKUNI	No	No
1995	Primary	Married	30	No	No
1994	Secondary	Married	KAWALE	No	No
1998	Secondary	Married	36	No	No
1986	None	Married	24	No	No
1993	Secondary	Single	36	No	No
1987	Primary	Married	CHINSAPO	No	No
1993	Secondary	Married	MCHESI	Yes	Yes
1989	Primary	Married	CHINSAPO	Yes	Yes
1994	Primary	Single	36	Yes	Yes
1997	Secondary	Married	MALANGALANGA	No	No
1996	Primary	Married	MZINGA	No	No
2004	Secondary	Single	CHILINDE	Yes	Yes
1985	Primary	Married	MTSILIZA	No	No
2000	Primary	Single	MTANDIRE	No	No
1994	Secondary	Married	6 MILES	No	No
1994	Primary	Married	22	No	No
1984	Secondary	Married	24	Yes	Yes
1980	Primary	Married	CHINSAPO	No	No
1996	Primary	Single	KAUMA	No	No
1991	Primary	Single	36	Yes	Yes
1985	None	Married	36	No	No
1996	Secondary	Single	MTANDIRE	No	No
1995	Primary	Married	9	Yes	Yes
1998	Primary	Single	C COMPANY	Yes	Yes
1998	Secondary	Married	CHINSAPO	Yes	Yes
1988	Secondary	Married	CHINSAPO	No	No
1987	Secondary	Married	CHINSAPO	No	No
1994	Primary	Married	24	No	No
1988	Secondary	Divorced	25	No	Yes
1998	Primary	Married	MTSIRIZA	No	No
1972	Secondary	Married	KAPHIRI	No	Yes
1979	Primary	Married	36	Yes	Yes
1973	Primary	Married	36	No	No
1970	Primary	Married	36	No	No
1989	Primary	Married	24	No	No
1972	Primary	Married	MCHESI	Yes	Yes
2004	Primary	Single	CHINSAPO	No	Yes
1999	Primary	Married	36	No	No
1989	None	Married	36	No	No
1994	Primary	Married	49	Yes	Yes
2000	Secondary	Married	KAPHIRI	No	No
1996	Primary	Married	KAPHIRI	No	No
1970	Primary	Married	NATHENJE	No	No
1966	Primary	Married	NATHENJE	No	No
1997	Secondary	Divorced	CHINSAPO	No	No
1997	Secondary	Married	CHINSAPO	No	No
1995	Primary	Married	NJEWA	No	No
1983	Secondary	Divorced	36	No	No
1998	Primary	Married	MTANDIRE	Yes	No
1996	Primary	Married	36	No	No
1989	Primary	Married	36	No	No
1994	Primary	Married	KAUMA	No	No
1991	Secondary	Married	36	Yes	No
1991	Primary	Married	CHINSAPO	No	No
1993	Secondary	Single	CHINSAPO	Yes	No
1996	Secondary	Single	49	No	Yes
1994	Secondary	Single	CHINSAPO	No	No
1996	>Secondary	Married	MCHESI	Yes	Yes
1979	Secondary	Married	CCDC	Yes	No
1984	Primary	Single	36	No	No
1990	Primary	Married	AIRWING	No	No
1979	Primary	Widowed	36	Yes	Yes
1985	Secondary	Married	49	No	No
1993	Primary	Married	36	Yes	Yes
1989	Primary	Married	6 MILES	No	No
1994	Primary	Married	6 MILES	No	No
1994	Secondary	Married	NKHOMA	No	No
2000	Secondary	Married	NANJIRI	No	No
1988	Primary	Divorced	36	No	No
1997	Secondary	Single	36	No	No
1989	Secondary	Married	MSILIZA	No	No
1996	Primary	Married	49	No	No
1991	Secondary	Married	BIWI	No	Yes
1992	Secondary	Single	BIWI	Yes	Yes
1991	Primary	Married	36	Yes	Yes
1987	Secondary	Single	38	No	No
1997	Secondary	Married	KALIEKA	No	No
1999	Secondary	Single	36	Yes	Yes
2004	Primary	Single	36	No	No
2000	Secondary	Divorced	36	No	No
1992	Secondary	Married	23	No	No
2014	Primary	Single	KALIYEKA	Yes	Yes
1990	Primary	Married	36	No	No
1990	None	Divorced	NJEWA	No	No
1991	Secondary	Married	47	Yes	Yes
1989	Primary	Divorced	CHILINDE	No	No
1991	Primary	Married	CHINSAPO	No	No
1989	Primary	Married	CHINSAPO	No	No
2000	Primary	Married	36	No	No
1983	Primary	Married	CHINSAPO	Yes	Yes
1976	Primary	Married	CHADZA	No	No
1994	Secondary	Married	36	Yes	No
1983	Secondary	Single	MTANDIRE	No	No
1984	Secondary	Widowed	CHINSAPO	Yes	No
1993	Primary	Married	PONDAMALI	No	No
1994	Secondary	Married	36	No	Yes
1997	Primary	Married	36	No	No
1996	Secondary	Married	36	No	No
1974	Secondary	Divorced	NJEWA	No	No
1994	Primary	Divorced	KAPHIRI	No	Yes
1994	Secondary	Single	MTSIRIZA	Yes	Yes
1986	Primary	Married	24	No	No
2004	Primary	Single	LIKUNI	No	No
1980	None	Married	36	No	No
1975	Primary	Married	LIKUNI	No	No
2004	Secondary	Single	47	Yes	Yes
1997	Secondary	Married	22	Yes	Yes
1993	Primary	Married	CHINSAPO	No	No
1987	Secondary	Married	36	Yes	Yes
1987	Secondary	Married	CHINSAPO	No	No
1994	Secondary	Married	CHIGWILIZANO	No	No
1972	Primary	Married	MALILI	No	No
1982	>Secondary	Married	KAPHIRI	Yes	Yes
1988	Primary	Married	36	No	No
1978	Primary	Married	MTSILIZA	No	No
1990	Secondary	Married	36	No	No
2004	Secondary	Single	CHINSAPO	No	No
2000	Primary	Married	24	No	No
1992	Secondary	Single	MCHESI	Yes	Yes
1986	Secondary	Married	36	No	No
1995	Secondary	Single	36	No	No
1972	None	Single	KAUMA	No	No
1994	Secondary	Married	KAPHIRI	Yes	Yes
1997	Primary	Single	CHINSAPO	Yes	No
1998	Secondary	Married	24	No	Yes
1994	Secondary	Single	22	Yes	Yes
2000	Secondary	Married	24	No	Yes
1994	>Secondary	Single	NATHENJE	Yes	Yes
1999	Secondary	Single	24	Yes	Yes
1979	>Secondary	Married	KAUMA	No	No
1977	Secondary	Married	FALLS	Yes	Yes
1995	Primary	Married	24	No	No
1994	Primary	Married	24	Yes	Yes
1974	Secondary	Married	55	No	No
1994	Primary	Single	KALIEKA	No	No
2002	Secondary	Single	MTANDIRE	Yes	Yes
1993	Secondary	Single	NGOMA	Yes	Yes
1976	Secondary	Married	24	No	No
1994	Secondary	Married	36	No	No
1986	Secondary	Married	KALIEKA	No	No
1995	Primary	Single	36	No	No
1981	>Secondary	Divorced	49	Yes	Yes
1993	Secondary	Single	46	No	No
1979	Primary	Married	56	No	No
1993	Primary	Married	MITENGO	No	No
1983	>Secondary	Single	CHISEKA	Yes	Yes
1995	Secondary	Married	50	No	No
1995	Secondary	Married	47	No	No
1985	Primary	Single	NGONA	No	No
1977	Primary	Married	24	No	No
1999	Primary	Single	36	No	No
2004	Secondary	Single	HINSAPO	No	No
1988	None	Married	24	No	No
2002	Primary	Married	MITENGO	No	No
1996	Primary	Married	A/3	No	No
1996	Primary	Single	36	No	No
1991	Primary	Married	MITENGO	No	No
1993	Secondary	Married	36	No	No
1992	>Secondary	Married	MTANDIRE	No	No
1993	Primary	Married	36	No	No
1999	Primary	Married	22	Yes	Yes
1990	Secondary		38	No	No
1997	Primary	Married	MCHESI	Yes	Yes
1985	Secondary	Married	36	Yes	Yes
1993	Primary	Single	24	No	No
1984	Secondary	Divorced	36	No	Yes
1979	None	Married	MTSILIZA	No	No
1986	Primary	Married	MTSLIZA	No	No
1994	Primary	Married	LIKUNI	Yes	No
1991	Primary	Married	36	No	No
2000	Primary	Married	46	No	No
1986	Primary	Married	KAPHIRI	Yes	Yes
1997	Primary	Married	MTANDIRE	Yes	Yes
1990	Primary	Married	36	No	No
1997	Primary	Married	23	Yes	Yes
1997	Primary	Single	MCHESI	No	No
1999	Secondary	Single	CHITIPI	Yes	Yes
1980	Primary	Married	TSOKA	No	No
1998	Secondary	Married	KANYONI	No	Yes
1992	Primary	Married	CHINSAPO	No	No
2000	Secondary	Married	CHIPASULA	Yes	Yes
1982	Primary	Married	36	No	No
1999	Secondary	Single	LIKUNI	Yes	Yes
2017	None	Single	24	Yes	Yes
1999	Secondary	Married	18	No	No
1997	Secondary	Married	24	No	No
1999	Primary	Married	PONDAMALI	No	No
2004	Primary	Married	PONDAMALI	No	No
1985	Secondary	Married	MTANDIRE	No	No
1988	Primary	Married	36	No	No
2000	Secondary	Married	36	Yes	Yes
1993	Secondary	Single	36	Yes	Yes
1975	Secondary	Married	CHILINDE	No	No
2003	Secondary	Single	BYPASS	No	No
1988	Primary	Married	KAPHATA	No	No
1997	Secondary	Single	A/2	No	No
1994	Primary	Single	56	No	No
1992	Secondary	Single	MPINGU	No	No
1971	Primary	Married	MTANDIRE	No	No
1988	Secondary	Married	23	No	No
1959	Secondary	Married	CHINSAPO	No	No
1988	Secondary	Single	CHINSAPO	No	No
1996	Primary	Divorced	36	Yes	Yes
1974	None	Widowed	MCHESI	No	No
1966	None	Married	LIKUNI	No	No
2002	Primary	Married	24	No	No
2000	Primary	Married	MCHESI	No	No
1988	Primary	Single	KALIEKA	No	No
1982	Primary	Married	CHINSAPO	Yes	Yes
1948	None	Married	MTSILIZA	No	Yes
1986	Secondary	Single	36	No	No
1989	Secondary	Married	A/1	Yes	Yes
1996	Secondary	Married	KAUMA	Yes	Yes
1984	Primary	Married	MTANDIRE	Yes	No
1998	>Secondary	Single	KAUMA	No	No
1986	Secondary	Single	NANJIRI	No	No
1987	Secondary	Married	23	No	No
1991	Secondary	Married	KAUMA	No	No
1992	Secondary	Single	NANJIRI	No	No
1965	Primary	Married	CHINSAPO	No	No
1978	>Secondary	Married	36	Yes	Yes
1988	>Secondary	Married	36	Yes	Yes
1954	Primary	Married	A/2	No	No
1994	Primary	Married	MWANAMANGA	No	No
2001	Primary	Married	36	No	No
2000	Primary	Single	KAWALE	No	No
1999	Primary	Married	36	No	No
1993	Secondary	Married	KAUMA	Yes	Yes
2002	Secondary	Single	48	No	No
1980	Secondary	Divorced	25	Yes	Yes
1999	>Secondary	Single	22	No	No
1992	Secondary	Married	24	No	No
1977	Secondary	Married	CHINSAPO	No	No
1992	Primary	Married	MCHESI	No	No
1956	Primary	Married	CHINSAPO	No	No
1998	Primary	Single	36	Yes	Yes
1998	Primary	Married	25	No	No
1993	Primary	Married	36	No	No
1980	Primary	Married	25	No	No
1988	Secondary	Married	14	Yes	Yes
1991	Primary	Single	36	No	No
1995	Primary	Married	NANJIRI	No	No
1992	Primary	Single	CHINSAPO	Yes	No
1993	Primary	Single	KAPHIRI	No	No
1983	>Secondary	Single	18	Yes	Yes
2000	Secondary	Married	36	No	No
1989	Primary	Married	36	No	No
1982	Primary	Married	MTSILIZA	No	No
1981	Primary	Married	MTSILIZA	No	No
2000	Secondary	Married	KAUMA	Yes	No
1999	Secondary	Married	36	No	No
1984	>Secondary	Married	24	Yes	No
1993	Secondary	Married	36	No	No
1992	Secondary	Married	CHINSAPO	No	No
1999	Primary	Married	36	No	No
1993	Secondary	Single	CHIPHANGU	Yes	Yes
1994	Primary	Married	KAUMA	No	No
2019	None	Single	36	Yes	Yes
1987	Primary	Married	36	No	No
1985	Primary	Married	36	No	No
1999	Primary	Married	CHINSAPO	No	No
1999	Secondary	Married	24	No	No
1994	Primary	Married	24	No	No
1999	Secondary	Single	GUZANI	No	No
1998	Secondary	Single	KAWALE	No	No
1987	Secondary	Single	CHILINDE	No	Yes
1985	Secondary	Married	KAPHIRI	No	No
1997	Primary	Married	36	No	No
1979	Primary	Married	KACHALA	No	No
1992	Secondary	Married	36	No	Yes
1982	Primary	Married	43	Yes	Yes
1989	Primary	Married	43	No	No
1991	Secondary	Married	CHINSAPO	Yes	Yes
1997	Primary	Married	CHINSAPO	Yes	Yes
2005	Primary	Single	36	No	No
1982	Primary	Married	NJERWA	No	No
1999	>Secondary	Married	24		Yes
1997	Secondary	Married	36	No	No
1998	Primary	Single	36	No	No
1981	None	Married	24	Yes	Yes
1992	Secondary	Married	24	No	No
1997	Primary	Married	24	No	No
1980	Primary	Married	50	No	No
1985	Primary	Married	KAUMA	No	No
1992	Primary	Married	A/9	No	No
2002	Secondary	Single	CHINSAPO	No	No
1997	Primary	Married	CHINSAPO	No	No
1985	Primary	Single	MTANDIRE	No	No
1965	Secondary	Married	56	No	No
1986	Primary	Single	24	No	No
1987	Secondary	Married	BOIWI	Yes	Yes
1985	Primary	Married	24	No	No
1994	Secondary	Married	36	No	No
1972	None	Married	NATHENJE	No	No
1986	Primary	Married	NATHENJE	No	No
1991	Primary	Married	KAUM	No	No
1995	Secondary	Single	CHIMUTU	No	No
1985	Secondary	Married	KAPHATENGA	No	No
1998	Secondary	Single	CHIMPHANGU	Yes	Yes
1958	Primary	Married	CHISEKA	No	No
1964	Primary	Married	CHISEKA	No	No
1908	Secondary	Married	44	Yes	Yes
1998	Secondary	Married	CHINSAPO	No	Yes
2000	Primary	Single	23	No	No
1999	Secondary	Single	MCHESI	Yes	Yes
1982	Primary	Married	24	No	No
1996	Primary	Married	36	No	No
1974	Primary	Divorced	CHITIPI	No	No
1955	Primary	Married	KAWALE	Yes	Yes
1995	Primary	Married	A/2	No	No
1989	Primary	Married	A/2	No	No
1999	Primary	Married	36	No	No
1978	Primary	Married	MTSILIZA	Yes	Yes
1993	Primary	Married	36	No	No
1993	None	Single	NAMBUMA	No	No
2000	Primary	Married	CHINSAPO	No	No
1996	Primary	Married	CHINSPAO	No	No
2014	None	Single	46	No	No
1983	Primary	Single	36	No	No
1987	Secondary	Married	36	No	No
1992	Secondary	Married	36	No	No
1967	Primary	Single	36	No	No
1994	Secondary	Married	CHADZA	No	No
1984	Secondary	Married	3	Yes	Yes
1978	Secondary	Married	36	No	Yes
1998	>Secondary	Single	BUNDA	Yes	Yes
1981	Secondary	Married	KAONDO	Yes	No
1991	Primary	Married	36	No	No
1994	Secondary	Single	CHINSAPO	No	No
1975	None	Married	KUTHIDI	No	No
1997	Secondary	Married	MTANDIRE	No	No
1995	Secondary	Single	BUNDA	Yes	Yes
1993	Primary	Married	LIKUNI	No	No
1992	Secondary	Married	LIKUNI	No	No
1987	Primary	Married	MTSILIZA	No	No
1982	Primary	Married	MTANDIRE	Yes	No
1994	Primary	Married	CHINSAPO	No	Yes
1993	Primary	Single	MTANDIRE	No	No
2000	Primary	Single	MCHITANJLU	No	No
1992	Secondary	Married	36	Yes	No
1994	Secondary	Single	36	No	No
1988	Secondary	Married	4	Yes	Yes
1992	Primary	Single	38	No	No
1981	Primary	Married	CHINSAPO	Yes	No
1980	Primary	Married	MCHEZI	Yes	Yes
1991	Primary	Married	CHIGWILI	No	No
2000	Secondary	Married	23	Yes	Yes
1988	Secondary	Married	46	No	No
1988	Secondary	Married	CHILINDE	Yes	Yes
1999	Primary	Married	24	No	No
1987	Secondary	Married	36	No	No
1990	Primary	Married	MCHEZI	No	No
1970	Primary	Married	MCHEZI	Yes	Yes
1994	Secondary	Married	CHIWEZA	Yes	Yes
1984	Secondary	Married	CHINSAPO	Yes	No
1996	Secondary	Single	FALLS	Yes	Yes
1997	Secondary	Single	23	Yes	No
1982	Primary	Married	10	Yes	Yes
1981	Primary	Married	36	No	No
1996	Secondary	Single	46	No	No
1987	Secondary	Single	CHIGWILIZANO	No	No
1998	Secondary	Single	36	No	No
1989	Primary	Married	36	No	Yes
1990	Secondary	Married	36	Yes	Yes
1993	Primary	Married	36	Yes	Yes
1986	Secondary	Married	47	No	No
1987	None	Married	NAMITETE	No	No
1976	Secondary	Married	MGUBWI	No	No
1992	Primary	Married	NJATANI	No	No
1999	Primary	Married	NJATANI	No	No
1993	Primary	Married	MCHESI	No	No
1996	Secondary	Single	SENTI	No	No
1993	Primary	Single	CHINSAPO	Yes	Yes
1996	Secondary	Single	24	No	No
1997	Secondary	Single	46	No	Yes
1980	Secondary	Married	23	No	No
1991	Primary	Married	50	No	No
2000	Secondary	Married	24	No	No
1995	None	Widowed	MUZU	No	No
1989	Secondary	Married	36	No	No
2015	None	Single	36	No	No
1989	Primary	Married	36	No	No
1982	Secondary	Married	36	Yes	Yes
1989	Primary	Married	36	Yes	Yes
1994	Secondary	Single	MCHESI	Yes	Yes
1991	Primary	Single	36	No	No
1984	Secondary	Divorced	MCHESI	Yes	Yes
1993	>Secondary	Married	6 MILES	Yes	Yes
1993	Secondary	Married	36	No	No
1997	Secondary	Single	FALLS A1	Yes	Yes
1996	Secondary	Married	36	No	No
1969	Primary	Married	CHIWAMBA	No	No
1987	Primary	Married	CHINSAPO	No	No
1995	Primary	Single	CHINSAPO	No	No
1995	Secondary	Single	36	No	No
1997	>Secondary	Single	CHALENDEWA	No	No
1996	Secondary	Single	GUZANI	Yes	Yes
1991	Secondary	Single	KAUMA	No	No
1970	Primary	Married	CHIMUTU	No	No
2002	Primary	Married	36	No	No
1966	Secondary	Married	36	Yes	Yes
1990	Secondary	Single	44	No	No
2000	None	Married	NJERWA	No	No
1989	Secondary	Married	22	No	No
1984	Secondary	Married	22	No	Yes
1978	Primary	Married	MTSILIZA	No	No
1991	Primary	Married	CHINSAPO	No	No
1996	Primary	Single	36	No	No
1985	Primary	Married	24	No	No
1997	Secondary	Married	24	No	No
1998	Secondary		MCHESI	Yes	Yes
1986	Secondary	Married	36	Yes	Yes
1996	Primary	Married	MTSILIZA	No	No
1982	Primary	Married	23	No	No
1985	Primary	Married	36	Yes	Yes
1989	Secondary	Single	36	Yes	Yes
1954	None	Divorced	36	No	No
2002	Primary	Married	CHINSAPO	No	No
1981	Secondary	Married	AMIDU	No	No
1995	Secondary	Single	MTSILIZA	No	No
1998	>Secondary	Single	22	Yes	Yes
1997	Secondary	Married	23	Yes	Yes
1988	>Secondary	Single	CHINSAPO	No	Yes
2006	Primary	Single	36	Yes	Yes
1993	Primary	Single	A/3	No	No
1997	>Secondary	Single	CHINSAPO	Yes	Yes
1972	Primary	Married	MCHEZI	No	No
1954	None	Married	DICKSON	No	No
1982	Secondary	Married	CHINSAPO	Yes	Yes
1999	Secondary	Married	MPINGIU	No	No
2000	Secondary	Married	23	No	No
1993	Primary	Married	LIKUNI	Yes	Yes
1980	Secondary	Married	CHINSAPO	Yes	Yes
1999	Primary	Single	36	No	Yes
1996	Secondary	Married	6 MILES	Yes	Yes
1993	Secondary	Single	24	No	No
1992	Secondary	Married	MTSILIZA	No	No
1995	Primary	Single	36	No	No
2002	Secondary	Married	CHINSAPO	No	No
1977	Secondary	Married	FALLS	Yes	Yes
1994	Primary	Married	KAPHIRI	No	No
1978	Primary	Married	CHINSAPO	No	No
1999	Secondary	Single	MCHESI	No	Yes
1990	Primary	Married	CHIGWILIZANO	No	No
1983	Secondary	Married	CHINSAPO	No	No
2005	Primary	Single	MTSILIZA	No	No
1994	Primary	Married	36	No	No
1984	Primary	Married	36	No	No
1976	Primary	Married	36	No
1973	Primary	Married	25	No	No
1984	Secondary	Married	CHINSAPO	Yes	No
1999	Primary	Single	46	No	No
1992	Secondary	Single	24	Yes	No
1998	Secondary	Married	24	Yes	No
1998	Primary	Married	CHILNDE	No	No
1985	Primary	P	CHINSAPO	No	No
1997	Secondary	Single	CHINSAPO	No	No
1986	Secondary	Married	36	Yes	Yes
1987	Primary	Married	36	No	No
1998	Primary	Single	CHINSAPO	Yes	Yes
1977	Secondary	Married	CHINSAPO	No	No
1986	Primary	Married	CHINSAPO	Yes	Yes
2009	Primary	Single	36	No	No
1999	Primary	Married	KATATHA	Yes	Yes
1983	Secondary	Single	47	No	No
1988	Secondary	Married	NJERWA	No	No
1993	Primary	Married	CHILENDEWE	No	No
1995	Primary	Married	36	No	Yes
1976	Primary	Married	CHINSAPO	No	No
1994	Secondary	Married	36	No	No
1993	Primary	Married	36	No	No
2000	Secondary	Single	24	No	Yes
2001	>Secondary	Single	23	Yes	Yes
1995	>Secondary	Single	BIWI	Yes	Yes
1993	Secondary	Single	49	Yes	Yes
1972	None	Married	CHINSAPO	No	No
1980	Secondary	Single	CHINSAPO	No	No
2000	Primary	Single	MTANDIRE	No	No
1992	Secondary	Married	22	No	Yes
1978	Primary	Married	36	No	No
2001	Secondary	Single	36	No	No
1995	Secondary	Married	36	No	No
1999	Primary	Single	24	No	No
1997	Secondary	Single	CHINSAPO	Yes	Yes
1993	Secondary	Single	CHINSAPO	Yes	Yes
1995	Primary	Single	24	No	No
1997	Primary	Single	CHIMUTU	No	No
1999	Primary	Married	24	No	No
1976	Secondary	Married	CHINSAPO	Yes	Yes
1996	Secondary	Single	KALIEKA	No	No
1995	Primary	Single	CHINSAPO	No
1996	Primary	Single	CHINSAPO	No	No
1999	Primary	Married	CHINSAPO	No	No
1976	Primary	Married	36	Yes	No
2002	Secondary	Single	36	Yes	Yes
1965	Secondary	Married	CHINSAPO	Yes	Yes
1968	Primary	Married	CHAGAGA	No	No
1999	Secondary	Single	36	Yes	No
1977	Primary	Married	36	No	No
1965	None	Married	25	Yes	Yes
2003	Primary	Married	36	No	No
1989	Primary	Married	36	No	No
1994	Secondary	Married	CHINSAPO	No	No
1992	Secondary	Married	36	Yes	Yes
1994	Secondary	Single	25	Yes	Yes
1987	Primary	Married	CHIGWILIZANO	No	No
1999	Primary	Married	36	No	No
1995	>Secondary	Married	FALLS	Yes	Yes
1994	Secondary	Married	MZUMMZI	No	No
1987	Secondary	Single	46	No	No
1995	Secondary	Single	24	No	No
1999	>Secondary	Single	LIKUNI	Yes	Yes
1995	Secondary	Single	LIKUNI	No	No
1992	Secondary	Single	CHINSAPO	No	No
1989	Secondary	Married	MALANGALANGA	No	No
1998	Secondary	Married	KAUMA	Yes	Yes
1991	Secondary	Married	CHINSAPO	No	No
1978	Primary	Married	23	Yes	Yes
1999	Secondary	Married	CHINSAPO	No	No
1993	Secondary	Married	BIWI	Yes	Yes
1997	Primary	Divorced	36	No	No
1992	Primary	Single	MTANDIRE	No	No
2004	Primary	Single	36	Yes	Yes
1971	Primary	Married	SENZANI	No	No
1963	Secondary	Married	MTSIRIZA	Yes	Yes
1985	Primary	Married	24	No	No
1988	Primary	Married	25	No	No
1972	Primary	Divorced	CHALENDEWA	No	No
1994	Primary	Married	23	No	No
2020	None	Single	23	No	No
1991	None	Single	MYTANDIRE	No	No
1993	Secondary	Married	CHINSAPO	No	No
1993	Primary	Married	MTANDIRE	No	No
1986	Secondary	Married	CHINSAPO	No	No
1969	Primary	Divorced	36	No	No
2000	Primary	Married	MTSIRIZA	No	No
1992	Primary	Married	CHINSAPO	No	No
1997	Secondary	Married	24	Yes	Yes
1996	Secondary	Single	36	Yes	Yes
1997	Secondary	Single	24	No	No
2002	Secondary	Single	KALIEKA	No	No
1995	Primary	Married	6MILES	No	No
1975	Primary	Married	36	No	No
1990	Secondary	Single	CHINSAPO	No	No
1999	Secondary	Married	36	Yes	Yes
1977	Secondary	Single	24	No	No
1960	Primary	Married	CHINSAPO	No	No
1994	Secondary	Married	23	No	No
2000	Primary	Single	CHIGWIRIAZANO	No	No
2002	Secondary	Married	PIASANI	Yes	Yes
2000	Primary	Divorced	24	No	No
1973	Primary	Married	36	No	No
1999	Primary	Single	KACHALA	No	No
1988	Primary	Married	BWEMBA	No	No
1975	Secondary	Married	36	No	No
2000	Secondary	Single	CHIGWIRIZANO	No	No
2000	Secondary	Divorced	24	No	No
1997	Secondary	Married	36	Yes	No
2000	Secondary	Married	24	Yes	No
2001	Secondary	Single	CHINSAPO	Yes	Yes
1986	Primary	Single	36	No	No
1999	Secondary	Single	24	Yes	Yes
1982	Primary	Single	36	No	No
1989	Primary	Married	MTSIRIZA	Yes	No
1961	Primary	Married	49	No	No
1995	Secondary	Married	24	No	No
1988	Primary	Married	MTANDIRE	No	No
1995	Secondary	Married	CHITIPI	No	No
1994	Primary	Married	36	No	No
1995	Primary	Married	MBAVI	No	No
1996	Secondary	Married	24	No	No
1969	Primary	Married	49	No	No
1986	Secondary	Married	23	No	Yes
1997	Primary	Single	MTSIRIZA	Yes	No
1995	Secondary	Single	25	No	No
1974	Primary	Married	KAUMA	No	No
2000	Primary	Married	36	No	Yes
1997	Secondary	Divorced	MTSIRIZA	No	No
1983	Primary	Married	51	No	Yes
1963	Secondary	Married	MCHESI	Yes	Yes
1986	Primary	Married	36	Yes	No
1990	Secondary	Divorced	49	No	No
1998	>Secondary	Single	25	Yes	Yes
1991	Primary	Married	36	No	No
2004	Secondary	Single	36	No	No
2001	Primary	Married	3	No	No
1992	Secondary	Single	FALLS	Yes	Yes
1991	Primary	Married	36	No	No
1988	Secondary	Single	49	Yes	Yes
1987	>Secondary	Married	36	No	No
1999	Primary	Married	24	Yes	Yes
2002	Primary	Single	CHINSAO	No	No
1985	>Secondary	Married	CHIINDE	Yes	Yes
1958	Primary	Married	11	No	No
1993	Primary	Married	CHINSAPO	No	No
1990	Primary	Married	36	No	No
1999	Secondary	Single	MTSILIZA	No	Yes
1991	Secondary	Married	KAWALE	No	No
1997	Primary	Married	6 MILES	No	No
2020	None	Single	25	No	No
2000	Secondary	Single	CHINSAPO	No	No
1989	None	Married	36	No	No
1995	Secondary	Married	CHIPASULA	Yes	No
1998	Secondary	Married	CHIPASULA	Yes	Yes
2004	Secondary	Single	KALIEKA	No	No
2003	Primary	Single	LIKUNI	No	No
1996	Primary	Single	38	No	No
2001	Primary	Single	BYPASS	No	No
2006	Primary	Single	MTSILIZA	No	No
1995	Primary	Married	36	No	No
1974	Primary	Married	BULUZI	No	No
1990	Primary	Married	BULUZI	No	No
1999	Primary	Single	24	No	No
1997	Primary	Married	36	No	No
1998	Secondary	Single	MTANDIRE	No	No
1994	Secondary	Married	CHINSAPO	No	No
1994	Primary	Married	CHINSAPO	No	No
1988	Primary	Married	CHINSAPO	No	No
1990	Secondary	Married	36	No	No
1998	Secondary	Married	CHINSAPO	Yes	Yes
1974	Primary	Married	36	No	No
1981	Primary	Married	24	No	No
2000	Primary	Single	CHINSAPO	No	No
1993	Primary	Single	MCHESI	u	Yes
2001	Primary	Married	MTSILIZA	No	No
2000	Primary	Married	PIASAN	No	No
1986	Primary	Married	CHEMBE	No	No
1981	Secondary	Married	KAPHIRI	No	No
1994	None	Married	SENTI	No	No
1985	Secondary	Married	SENTI	No	No
1980	Primary	Single	36	No	No
1984	Secondary	Married	23	Yes	Yes
1985	Primary	Married	6 MILES	No	No
1996	Primary	Married	NAMITETE	No	No
1991	Primary	Married	TUNBWE	No	No
1988	Primary	Married	36	Yes	Yes
1950	Primary	Married	49	No	No
1993	Primary	Married	CHIGWILIZANO	No	No
1998	Secondary	Married	23	Yes	Yes
1988	Primary	Married	CHINSAPO	No	No
1994	Secondary	Married	MTANDIRE	No	No
1994	Primary	Single	36	No	No
1999	Primary	Single	23	No	No
1987	Primary	Single	LUMBAZI	No	No
1996	Primary	Married	36	Yes	Yes
1996	Primary	Married	36	Yes	Yes
1993	Secondary	Single	24	No	No
2002	Primary	Single	MTANDIRE	No	No
1997	Primary	Married	MTANDIRE	No	No
1994	None	Married	56	No	No
1988	Secondary	Married	23	No	Yes
1996	Secondary	Married	36	Yes	Yes
2000	Primary	Married	PHIRILANJUZI	No	No
1990	Primary	Married	50	No	No
1996	Primary	Married	36	No	No
1977	Secondary	Married	49	No	No
1987	Secondary	Single	36	No	No
1966	Primary	Married	23	Yes	Yes
1984	Secondary	Married	23	No	No
1997	Primary	Single	24	No	No
1996	Secondary	Married	NATHENJE	No	No
2002	Secondary	Single	23	No	No
1994	Primary	Married	KACHERE	No	No
1992	>Secondary	Married	25	No	No
1997	Secondary	Married	CHINSAPO	Yes	Yes
1971	Primary	Divorced	MSUNDWE	No	Yes
1991	Secondary	Married	36	Yes	Yes
2001	Primary	Married	CHINSAPO	No	Yes
1976	Primary	Married	44	No	No
1985	Secondary	Married	CHAMAMA	No	No
2002	Secondary	Single	CHINSPO	Yes	Yes
1977	Primary	Married	MUZU	No	No
1980	None	Married	MUZU	No	No
1991	Primary	Married	NJERWA	No	No
1993	Secondary	Married	NJERWA	No	No
1979	Secondary	Divorced	CHINSAPO	Yes	No
1983	>Secondary	Married	BIWI	Yes	Yes
1964	Primary	Married	23	Yes	Yes
1988	Primary	Married	MTSILIZA	No	No
1977	None	Married	BWETU	No	No
1988	None	Married	KACHALA	No	No
1991	Primary	Single	MTSILIZA	Yes	No
1994	Primary	Married	KAPHIRI	No	No
1983	Secondary	Married	CHINSAPO	Yes	Yes
1979	Secondary	Married	KALIEKA	No	No
1992	Secondary	Married	CHILINDE	Yes	Yes
1984	Secondary	Single	2	Yes	Yes
1996	Primary	Single	CHINSAPO	No	No
1993	Primary	Married	24	Yes	No
1977	None	Married	36	No	No
1997	Primary	Married	36	No	No
1990	Secondary	Married	KAUMA	No	No
1979	Primary	Married	23	No	No
1994	Primary	Single	36	No	Yes
1993	Primary	Single	36	No	No
2003	Primary	Single	CHINSAPO	No	No
1952	None	Married	CHINSAPO	Yes	Yes
1981	Primary	Married	36	No	No
1997	Secondary	Married	24	No	No
1999	Secondary	Married	43	Yes	Yes
1989	Secondary	Single	36	No	Yes
1996	Primary	Single	24	No	No
1999	Secondary	Single	36	No	No
2001	>Secondary	Single	KAWALE	Yes	Yes
1972	Secondary	Single	TSOKA	No	No
1986	Secondary	Married	36	No	No
1994	Primary	Married	36	No	No
1998	Secondary	Single	36	Yes	Yes
1988	Secondary	Married	23	No	No
1994	Secondary	Single	34	Yes	Yes
1993	Secondary	Married	36	No	No
2003	Primary	Single	3	No	No
1984	Secondary	Married	A/3	Yes	Yes
1988	>Secondary	Married	28	Yes	Yes
1984	Primary	Married	TUMBWE	No	No
1998	Primary	Single	CHIMUTU	No	No
1986	Secondary	Married	18	No	No
1992	Primary	Married	KAPHIRI	No	No
1984	Primary	Married	24	No	No
1981	Secondary	Married	PONDAMALI	No	No
2003	Primary	Single	CHINSAPO	No	No
1987	Primary	Married	25	Yes	Yes
1992	Primary	Married	22	Yes	Yes
1995	Secondary	Single	KAUMA	No	No
1972	Secondary	Married	MUZU	No	No
1978	Primary	Married	MUZU	No	No
1988	>Secondary	Married	25	Yes	Yes
2000	Secondary	Single	MALILI	No	No
1999	Primary	Single	24	No	No
1994	Secondary	Married	CHINSAPO	No	No
1982	Primary	Married	CHALENDEWA	No	No
1987	Primary	Married	NJERWA	No	No
1994	Secondary	Married	36	No	No
1992	Secondary	Married	NATHENJE	Yes	Yes
1978	Secondary	Married	25	Yes	Yes
1986	Primary	Single	KALIEKA	No	No
1988	Primary	Married	36	No	No
1987	Primary	Single	MTSILIZA	No	No
1991	Secondary	Married	CHINSAPO	No	No
1997	Primary	Married	CHINSAPO	No	No
2001	Primary	Married	23	No	No
1989	Secondary	Married	24	No	No
1988	None	Married	NCHOKONEZA	No	No
1985	Primary	Divorced	24	No	No
2012	Primary	Single	36	No	No
1999	Primary	Married	CHIOZA	No	No
1989	Secondary	Married	38	No	No
1993	Primary	Single	CHINSAPO	No	No
1998	Primary	Married	PIASAN	No	No
1978	Primary	Married	KALUZI	No	No
1987	Secondary	Married	A/3	No	No
1985	Secondary	Married	LIKUNI	No	No
1980	Secondary	Married	MALINGINDE	No	No
1990	Secondary	Single	24	No	No
2000	Primary	Single	24	No	No
1985	Secondary	Single	47	Yes	Yes
1997	Secondary	Single	38	No	No
1999	Primary	Single	NJERWA	No	Yes
1998	Primary	Married	CHIODZA	No	No
1991	Primary	Single	23	No	No
1981	Secondary	Married	MANDIRE	No	No
1984	Secondary	Single	MTSILIZA	No	No
1984	Primary	Married	MWANAMANGA	No	No
1977	Primary	Married	MALINGUNDE	No	No
1994	Primary	Married	MWANAMANGA	No	No
1974	None	Married	MTSILIZA	No
1985	Primary	Married	24	No	No
2003	Primary	Married	MTSILIZA	No	No
1997	Secondary	Married	KAPHIRI	No	No
1999	Secondary	Married	23	NN	No
1986	Primary	Married	KAWALE	No	Yes
1987	Primary	Married	36	Yes	Yes
1967	None	Married	KAUMA	No	No
2000	Primary	Married	KAUMA	No	No
1982	Primary	Divorced	24	No	Yes
2003	Secondary	Single	BIWI	Yes	Yes
1997	Secondary	Single	MTANDIRE	No	No
1995	Primary	Single	KAWALE	Yes	No
1981	Primary	Married	36	No	No
1995	Secondary	Single	CHILIND	Yes	No
2003	Secondary	Married	CHINSAPO	Yes	Yes
1993	Secondary	Married	36	No	No
1985	Primary	Married	KAPHIRI	No	No
2000	Primary	Single	CHINSAPO	No	No
1987	Primary	Single	36	No	No
1973	None	Married	36	No	No
1990	Secondary	Married	46	No	No
1995	Primary	Single	MTSILIZA	No	No
1974	Primary	Single	FALLS	No	No
1992	Secondary	Married	22	Yes	No
1999	Secondary	Married	24	Yes	Yes
2000	Primary	Married	MKWINDA	No	No
1989	Secondary	Married	22	Yes	Yes
1982	Secondary	Married	44	Yes	Yes
1983	Primary	Married	KAUMA	No	No
1992	Primary	Married	CHINSAPO	No	No
1984	Secondary	Married	CHINSAPO	Yes	No
2001	Secondary	Married	CHADA	No	No
1999	Secondary	Married	CHINSAPO	Yes	Yes
1977	Primary	Divorced	49	No	No
1988	Secondary	Married	CHINSAPO	No	No
2003	Secondary	Married	CHINSAPO	Yes	No
1994	>Secondary	Married	36	Yes	Yes
1997	Primary	Single	38	NN
1999	Secondary	Married	CHINSAPO	No	No
1995	Primary	Married	MCHITANJIRU	No	No
1983	>Secondary	Single	KAWALE	Yes	Yes
1995	Primary	Married	CHINSAPO	Yes	No
2986	Secondary	Married	36	No	No
1997	Secondary	Single	36	Yes	Yes
1997	Secondary	Single	LUMBAZI	No	No
1996	Primary	Married	50	No	No
1999	Secondary	Married	50	No	No
1990	Secondary	Married	PONDAMALI	No	No
1981	None	Single	36	No	No
2003	Primary	Married	CHINSAPO	No	No
1985	Secondary	Married	49	No	No
1988	Primary	Married	CHITUKULA	No	No
1969	Primary	Married	24	Yes	Yes
1993	Primary	Married	24	Yes	Yes
2000	Secondary	Married	24	Yes	Yes
2004	Primary	Single	CHANSAPO	No	No
1994	Primary	Married	36	No	No
1984	Primary	Married	CHIMWALA	No	No
1998	Secondary	Married	MAWERU	No	No
1991	Primary	Married	24	No	No
1996	Secondary	Single	LIKUNI	Yes	No
1995	Secondary	Married	MTANDIRE	Yes	Yes
1996	Secondary	Married	36	No	No
1996	Primary	Single	CHIGWILIZANO	No	No
1973	Secondary	Married	36	No	No
2001	Primary	Married	CHINSAPO	No	No
1972	None	Married	CHADZA	No	No
1982	>Secondary	Married	24	Yes	Yes
1977	Primary	Married	LIKUNI	Yes	Yes
1991	Secondary	Married	CHINSAPO	Yes	No
1982	Primary	Married	KAPHIRI	No	No
1991	Primary	Married	KAPHIRI	No	No
1983	Secondary	Married	23	Yes	Yes
1991	Primary	Married	KAPHIRI	No	No
1978	Primary	Married	CHIUMUTU	No	No
1996	Secondary	Single	MTANDIRE	No	No
1984	Primary	Married	NJERWA	No	No
2001	Secondary	Single	24	Yes	No
1978	None	Married	MITENGO	No	No
1985	Secondary	Single	6 MILES	No	No
1987	Secondary	Married	25	Yes	Yes
1971	>Secondary	Married	24	Yes	Yes
2001	Primary	Married	24	Yes	Yes
1982	Primary	Married	MTSILIZA	Yes	Yes
1976	Secondary	Married	36	No	No
1987	Secondary	Single	36	No	No
1994	Secondary	Married	36	No	No
2004	Secondary	Single	24	No	No
1991	Primary	Married	36	No	No
1993	Primary	Married	WAKAWAKA	No	No
1995	Secondary	Married	KWALE	Yes	Yes
2003	Primary	Married	MALILI	No	No
1982	Primary	Married	NTANDIRE	No	No
1993	Primary	Married	23	No	No
1997	Secondary	Married	MTANDIRE	No	No
1993	Secondary	Married	KALIEKA	Yes	Yes
1980	Secondary	Single	24	Yes	Yes
1980	Secondary	Married	CHINSAPO	Yes	Yes
2000	Primary	Single	36	No	No
1991	Secondary	Single	23	No	No
1997	Primary	Married	36	No	No
1990	Primary	Single	36	No	No
1990	Primary	Married	BYPASS	No	No
1985	Primary	Married	CHITEKWERE	No	No
1998	Secondary	Married	23	No	Yes
2003	Secondary	Single	MTANDIRE	No	No
1997	Secondary	Married	24	Yes	Yes
1973	None	Married	NATHENJE	No	No
1995	Secondary	Married	36	No	No
1994	Secondary	Married	46	Yes	No
1987	None	Married	36	No	No
2007	Primary	Single	BIWI	No	No
1998	Primary	Married	MTSILIZA	No	No
1999	Secondary	Married	MTSILIZA	No	No
2000	None	Married	NJERWA	No	No
1979	Primary	Married	36	Yes	Yes
1997	Secondary	Married	22	No	No
1982	Primary	Married	KATETE	No	No
1973	Primary	Married	NATHENJE	No	No
1987	Secondary	Single	36	No	No
1981	Secondary	Married	36	Yes	No
1995	Primary	Married	CHINSAPO	Yes	Yes
2004	Primary	Single	36	No	No
1998	Secondary	Single	24	No	No
1999	Secondary	Married	LIKUNI	No	No
1989	Secondary	Married	KALIEKA	No	Yes
1989	Secondary	Married	KALIEKA	No	Yes
1985	Secondary	Married	23	No	No
1987	Primary	Married	MAZIRO	No	No
1985	Primary	Married	24	No	No
1980	Primary	Married	15	Yes	Yes
2001	Secondary	Single	24	Yes	Yes
1984	Secondary	Single	36	No	No
1980	Primary	Married	47	No	No
1988	Primary	Married	24	Yes	Yes
1996	Secondary	Single	KALIEKA	No	No
1980	Primary	Divorced	GULURE	No	No
1983	Primary	Married	36	No	No
1994	Primary	Married	36	No	No
1994	Primary	Single	36		No
1984	Secondary	Married	11	No	Yes
1998	Secondary	Married	36	No	No
1993	Primary	Married	36	No	No
1996	Secondary	Single	23	No	Yes
2001	Secondary	Single	36	Yes	Yes
1990	Secondary	Married	ZAKUTCHILE	Yes	Yes
1982	Secondary	Married	FALLS	Yes	Yes
1991	Secondary	Married	36	Yes	No
1997	Secondary	Married	36	No	No
1988	Secondary	Married	24	Yes	Yes
1980	Secondary	Married	36	Yes	Yes
1994	Primary	Married	46	Yes	Yes
1993	Primary	Married	CHINSAPO	No	No
1997	Primary	Married	CHINSAPO	No	No
1999	Secondary	Single	CHIUZIRA	No	No
1982	Primary	Married	24	No	No
1995	Secondary	Married	36	Yes	Yes
1996	Secondary	Married	CHILINDE	Yes	Yes
1987	Primary	Married	24	No	No
1978	Secondary	Divorced	46	No	Yes
1999	Secondary	Married	36	No	No
1997	Primary	Single	MTANDIRE	No	No
1986	Primary	Married	CHINSAPO	Yes	Yes
1992	Secondary	Single	CHINSAPO	Yes	Yes
2000	Secondary	Single	CHILINDE	No	No
1998	Primary	Married	25	No	No
1996	Secondary	Single	23	Yes	Yes
1991	Secondary	Married	23	No	No
1996	Secondary	Married	49	No	No
1979	Primary	Married	MTSILIZA	No	No
1987	Secondary	Single	36	Yes	Yes
1990	Secondary	Single	36	Yes	No
1974	Primary	Married	36	No	No
1997	Secondary	Single	36	Yes	Yes
1993	Secondary	Married	25	No	No
1992	Secondary	Married	24	Yes	Yes
2001	Primary	Single	36	No	No
2000	Secondary	Married	24	No	No
1964	Primary	Widowed	CHILINDE	No	No
1993	>Secondary	Married	36	Yes	No
1998	Secondary	Married	CHINSAPO	Yes	Yes
1990	Secondary	Single	46	No
1982	Secondary	Married	25	Yes	Yes
1976	None	Married	MALILI	No	No
1995	Primary	Single	MTANDIRE	No	No
1978	Primary	Married	MALILI	No	No
1983	Primary	Married	36	No	No
1988	Primary	Single	38	No	No
2002	Primary	Married	36	No	No
1971	Secondary	Married	46	Yes	Yes
1995	Primary	Married	24	Yes	Yes
1980	Primary	Divorced	24	No	No
2000	Primary	Married	36	No	No
1992	Secondary	Married	CHADZA	No	Yes
1985	Primary	Single	24	No	No
1988	Secondary	Married	MTSILIZA	No	No
1983	Primary	Married	24	No	No
1964	Primary	Married	MTANDIRE	No	No
1985	Primary	Married	36	No	No
1973	Primary	Married	CHINSAPO	No	No
1995	>Secondary	Single	MITUNDU	Yes	Yes
1998	Primary	Married	56	No	No
1980	Primary	Married	CHINSAPO	Yes	Yes
1997	Secondary	Single	36	Yes	Yes
2000	Primary	Married	BYPASS	No	No
1973	>Secondary	Married	38	Yes	Yes
1998	Primary	Married	36	No	No
1991	Primary	Married	24	No	No
1998	Secondary	Married	36	Yes	No
1986	Primary	Married	24	No	No
1991	>Secondary	Single	24	Yes	Yes
1997	Secondary	Single	CHISEKA	No	No
1986	Primary	Married	23	No	No
1975	Secondary	Married	47	No	No
1987	>Secondary	Married	25	Yes	No
1982	Primary	Married	MTSILIZA	No	No
1990	Secondary	Married	38	No	No
1996	Secondary	Married	NATHENJE	Yes	No
1994	Primary	Married	CHILINDE	Yes	Yes
1976	Primary	Married	CHINSAPO	No	No
2004	Secondary	Single	FALLS	Yes	Yes
1987	Primary	Married	MCHESI	No	No
2003	Secondary	Single	CHINSAPO	Yes	Yes
1947	Primary	Married	MCHESI	Yes	Yes
1993	Primary	Married	KAPHIRI	No	No
1993	Secondary	Married	CHINSAPO	No	No
1991	Primary	Married	23	No	No
1993	Secondary	Married	36	No	No
1991	Primary	Married	CHINSAPO	No	No
1994	Primary	Married	36	No	No
1995	Secondary	Married	23	Yes	Yes
1984	Secondary	Married	46	No	No
1996	Primary	Married	SUNDWE	No	No
1993	Secondary	Married	22	Yes	Yes
2000	>Secondary	Single	FALLS	Yes	Yes
1991	Primary	Single	CHIPASULA	No	No
1998	Secondary	Married	36	Yes	No
1975	Primary	Married	36	Yes	Yes
1994	Secondary	Married	MTANDIRE	No	No
1994	Secondary	Married	36	No	Yes
1979	Primary	Married	36	Yes	Yes
1992	Primary	Married	KAMUNGA	No	No
1997	Primary	Married	50	No	No
1997	Secondary	Married	CHINSAPO	No	No
1995	Secondary	Married	CHINSAPO	No	No
1988	Primary	Single	KAWALE	Yes	Yes
1998	Primary	Married	CHADZA	No	No
1993	Secondary	Married	MITUNDU	No	No
2000	Primary	Single	CHIMUTU	No	No
1999	Secondary	Single	46	No	No
2001	Secondary	Single	24	Yes	Yes
1989	Primary	Married	NJERWA	No	No
1977	Primary	Married	24	Yes	Yes
1985	Primary	Married	BYPASS	No	No
1966	Primary	Married	MCHESI	Yes	No
1990	Primary	Married	MALINGUNDE	No	No
2006	Primary	Single	CHINSAPO	Yes	Yes
1994	Primary	Married	MPONELA	No	No
1994	Secondary	Married	23	No	No
1989	Primary	Married	KAWALE	No	No
1984	Primary	Married	24	No	No
1994	Secondary	Married	24	No	Yes
1996	Primary	Married	CHINSAPO	No	No
1993	Secondary	Married	36	No	Yes
1994	Primary	Single	24	No	No
1978	Primary	Married	36	Yes	Yes
1984	Primary	Married	6 MILES	Yes	Yes
1980	Primary	Married	BULUZI	No	No
1985	Secondary	Married	NJERWA	No	Yes
1979	Primary	Married	CHINSAPO	Yes	Yes
1995	>Secondary	Married	24	Yes	Yes
1998	>Secondary	Single	38	No	No
1988	Primary	Married	36	No	Yes
1993	Primary	Married	MTSILIZ	No	No
1999	Primary	Married	36	No	No
1992	>Secondary	Married	KAWALE	No	No
1994	Secondary	Married	NJATANI	Yes	Yes
1996	Primary	Single	36	Yes	No
1992	Primary	Married	CHINSAPO	No	No
1984	Primary	Married	CHINSAPO	No	No
1994	Secondary	Married	24	Yes	Yes
1994	Secondary	Married	MTANDIRE	No	No
1979	Secondary	Married	CHINSAPO	No	Yes
1990	Secondary	Single	46	Yes	Yes
1979	Primary	Married	36	No	No
1984	Secondary	Married	24	Yes	Yes
1997	Secondary	Single	23	Yes	Yes
1985	Primary	Married		Yes	No
1973	Primary	Married	36	Yes	No
1997	>Secondary	Single	23	Yes	Yes
1991	Primary	Married	CHINSAPO	Yes	No
1986	>Secondary	Married	22	Yes	Yes
1996	Secondary	Married	CHINSAPO	No	No
1996	Secondary	Married	36	No	No
1970	Primary	Married	PONDAMALI	No	No
1978	Secondary	Married	25	No	No
1990	Primary	Married	36	No	No
2000	None	Married	CHILUZIRA	No	No
1977	Primary	Married	23	No	No
1998	Primary	Married	23	No	No
1983	Primary	Married	23	No	No
1994	Secondary	Single	CHINSAPO	No	No
1987	Primary	Married	24	No	No
1991	Secondary	Married	23	Yes	Yes
1984	>Secondary	Married	49	Yes	Yes
2001	Secondary	Married	36	No	Yes
1991	Secondary	Married	36	No	No
1984	Primary	Married	CHINSAPO	Yes	No
1986	Primary	Married	CHINSAPO	Yes	No
1982	Secondary	Married	CHINSAPO	No	No
2001	Primary	Single	24	No	No
1985	Primary	Married	CHIMUTU	No	No
1981	Primary	Married	CHADZA	No	No
1991	Primary	Single	06	Yes	Yes
1992	Secondary	Single	36	Yes	No
1991	Secondary	Married	36	Yes	Yes
1985	Primary	Married	24	No	No
1991	Primary	Married	CHINSAPO	No	No
1990	Secondary	Married	CHINSAPO	No	No
1993	>Secondary	Single	36	Yes	Yes
1984	Secondary	Married	36	No	No
1985	Secondary	Married	36	No	No
1994	Secondary	Married	36	No	No
1998	Primary	Married	CHINSAPO	No	No
1982	Secondary	Married	FALLS	Yes	Yes
1988	Primary	Married	LIKUNI	No	No
1997	Secondary	Married	36	Yes	Yes
1977	Primary	Married	24	No	No
1997	Primary	Married	DOWA	No	No
1984	>Secondary	Married	23	Yes	Yes
1995	Primary	Married	CHAUMA	No	No
2002	Secondary	Single	36	Yes	Yes
1989	Secondary	Married	LIKUNI	No	No
1996	Secondary	Married	CHINSAPO	No	No
1998	Secondary	Single	CHIMUTU	No	No
1983	Secondary	Married	MTSLIZA	Yes	No
2000	Secondary	Married	24	No	No
1996	Primary	Married	24	No	No
1986	Primary	Married	25	Yes	Yes
1991	Primary	Single	24	No	No
2001	>Secondary	Single	CHITEDZE	Yes	Yes
1999	Secondary	Married	36	No	No
1994	Secondary	Married	36	Yes	Yes
1998	Secondary	Single	FALLSA	Yes	Yes
1995	Secondary	Married	22	No	No
1999	Secondary	Single	MITUNDU	No	No
1987	Primary	Married	MTSILIZA	No	No
1999	Secondary	Married	MCHESI	No	No
2000	Secondary	Married	CHINSAPO	No	No
1981	Secondary	Married	25	Yes	Yes
1990	>Secondary	Married	24	Yes	Yes
2003	Primary	Single	24	No	No
1994	>Secondary	Single	FALLS	Yes	Yes
1980	Primary	Married	CHINSAPO	No	No
1981	Primary	Married	NANJIRI	No	No
1999	Secondary	Single	KAWALE	Yes	No
2002	Primary	Married	CHINSAPO	No	Yes
1997	Secondary	Married	FALLS	Yes	Yes
1993	Primary	Married	CHINSAPO	Yes	Yes
1997	Secondary	Divorced	36	No	No
1988	Primary	Married	CHINSAPO	No	No
1974	Primary	Married	46	No	No
1992	Secondary	Married	KAPHIRI	No	Yes
1999	>Secondary	Single	23	Yes	Yes
1997	Primary	Married	36	No	No
2000	Primary	Married	24	Yes	Yes
1980	Primary	Married	24	No	No
1981	Primary	Married	CHINSAPO	No	No
1994	Primary	Married	CHINSAPO	No	No
1999	Secondary	Married	49	No	No
1976	Secondary	Single	CHIWEZA	Yes	Yes
1992	Secondary	Married	KAPHIRI	Yes	Yes
1988	Primary	Married	MTSILIZA	No	No
1994	Primary	Single	46	No	No
1999	Primary	Single	MTANDIRE	No	No
2001	>Secondary	Married	CHILINDE	Yes	Yes
1998	Secondary	Single	MTSLIZA	No	No
1994	>Secondary	Single	24	Yes	Yes
1986	Secondary	Married	36	No	No
1992	Secondary	Single	24	No	Yes
2001	Primary	Single	CHIGWILIZANO	No	No
1994	Secondary	Single	47	No	No
1992	None	Married	PINDAMALI	No	No
1993	Primary	Married	PAYELE	No	No
1995	Primary	Married	36	Yes	No
1995	Secondary	Divorced	18	No	No
1989	Primary	Married	CHINSAPO	No	No
2004	Secondary	Single	FALLS	Yes	Yes
2005	Secondary	Single	FALLS	Yes	Yes
2003	Secondary	Single	A/3	Yes	Yes
2000	Secondary	Single	CHINSAP	No	Yes
1992	Secondary	Married	NJERWA	No	No
1994	Secondary	Married	23	Yes	No
1992	Secondary	Single	46	No	No
1989	>Secondary	Married	24	Yes	Yes
1993	Primary	Married	KACHAMBA	No	No
1989	>Secondary	Married	36	Yes	Yes
1987	Primary	Married	MTANDIRE	No	No
1980	Primary	Married	A/2	No	No
1994	Primary	Married	24	No	No
1994	Secondary	Married	PAYELE	No	No
2003	Primary	Married	KALULUMA	No	No
1999	Secondary	Married	24	No	No
1989	Primary	Single	24	No	No
1998	Primary	Married	24	No	Yes
1990	Primary	Single	KAPHIRI	No	No
1975	Secondary	Married	NGWALO	Yes	No
1994	Secondary	Married	36	Yes	No
1999	Secondary	Single	CHINSAPO	No	No
1954	Secondary	Married	36	No	No
1984	Primary	Divorced	36	No	No
1983	Primary	Divorced	36	No	No
1989	Primary	Single	24	Yes	No
1993	Secondary	Married	36	Yes	No
1983	Secondary	Married	36	Yes	Yes
1987	Secondary	Married	36	Yes	Yes
2002	Secondary	Single	24	No	Yes
2000	Secondary	Single	CHINSAPO	Yes	Yes
1998	>Secondary	Single	23	No	No
2003	Secondary	Single	24	Yes	Yes
1980	None	Married	MNJOLO	No	No
1987	>Secondary	Married	CHINSAPO	Yes	Yes
1988	Secondary	Single	36	No	No
1997	Primary	Married	ZAMKUTU	No	No
1999	Secondary	Married	CHNSAPO	Yes	Yes
1994	Primary	Married	38	No	No
2018	None	Single	3	Yes	Yes
1998	Secondary	Single	56	No	No
1983	Primary	Married	DOWA	Yes	Yes
1988	Primary	Single	KALIEKA	No	No
1989	Secondary	Married	24	No	No
1980	Secondary	Single	46	No	No
1996	Secondary	Single	MTSILIZA	No	Yes
1990	Primary	Married	36	Yes	Yes
1981	Primary	Married	CHINSAPO	No	Yes
2003	Primary	Single	36	No	No
2001	Secondary	Single	MTSILIZA	No	No
1992	>Secondary	Single	49	No	Yes
1985	None	Single	MCHESI	No	No
1979	Primary	Married	36	No	No
1982	Primary	Married	36	No	No
1991	Primary	Divorced	6 MILES	No	No
1995	Primary	Married	MALILI	No	No
1979	Primary	Single	36	No	No
1996	Secondary	Married	24	Yes	No
1983	Primary	Married	KATONDO	No	Yes
1992	Secondary	Married	46	Yes	Yes
1967	Secondary	Married	KALIKEKA	No	No
1995	Primary	Married	LIKUNI	No	Yes
2000	>Secondary	Single	36	Yes	Yes
1990	Secondary	Married	CHINSAPO	No	No
1996	Primary	Married	46	Yes	No
1993	Secondary	Married	MTANDIRE	No	No
1991	Primary	Single	36	No	No
2006	Secondary	Single	CHINSAPO	No	No
1995	Secondary	Single	46	No	No
1993	Secondary	Single	22	Yes	Yes
1995	Secondary	Married	CHINSAPO	No	No
1975	Secondary	Married	36	No	No
1997	Secondary	Married	CHINSAPO	No	Yes
1986	Secondary	Married	A/3	Yes	Yes
1994	Secondary	Married	KAWALE	Yes	Yes
1998	Secondary	Married	KAWALE	Yes	Yes
1996	Primary	Married	MTANDIRE	No	No
1997	Secondary	Married	36	No	No
1975	Secondary	Married	NJERWA	No	No
2000	Secondary	Married	MCHESI	Yes	No
1984	Secondary	Married	CHINSAPO	No	No
1997	Secondary	Single	50	No	No
1992	>Secondary	Married	33	Yes	Yes
1998	Secondary	Single	KAWALE	Yes	Yes
1983	Primary	Married	LIKUNI	No	No
1999	Secondary	Single	36	Yes	Yes
1997	Secondary	Married	A/4	Yes	Yes
1999	>Secondary	Single	FALLS	Yes	Yes
1993	Primary	Married	CHIGWILIZANO	No	No
1997	Secondary	Single	22	Yes	No
1999	Secondary	Single	CHINSAPO	No	No
1972	None	Divorced	36	No	No
[truncated: 3,830 more rows]
